# Supplementary material for: Ancestral QTL Alleles from Wild Emmer Wheat Improve Drought Resistance and Productivity in Modern Wheat Cultivars
Source: Front Plant Sci. 2016 Apr 15;7:452. doi: 10.3389/fpls.2016.00452 (PMC4832586; doi:10.3389/fpls.2016.00452)
Supplement: Table S1 — SNP genotyping of selected NILs, NICs and parental lines for chromosomes 7A and 2B, aligned with the high density tetraploid wheat consensus map (Maccaferri et al., 2015, Table S2). Yellow highlighted cells indicate the target genomic regions (columns A & R) and the estimated introgressed segments (columns M-P & AD-AG); markers used for selection or alternative co-located markers are highlighted in Red. (1) A, G, C, and T indicate the respective nucleotides; (2) G, L, P, and NP indicate wild donor G18-16, Langdon and recurrent parent alleles, or non-polymorphic SNP, respectively. [file Table1.XLSX]

## Sheet: Table S1
Introgression of Ancestral QTL alleles from wild emmer wheat improve drought resistance in modern wheat cultivars
Lianne Merchuk-Ovnat1, Vered Barak1, Tzion Fahima2, Frank Ordon3, Gabriel A. Lidzbarsky2, Tamar Krugman2, Yehoshua Saranga1
1The Robert H. Smith Institute of Plant Sciences and Genetics in Agriculture, The Hebrew University of Jerusalem, Rehovot, Israel; 2Institute of Evolution, University of Haifa, Mt. Carmel, Haifa, Israel; 3Julius Kuehn-Institute (JKI), Federal Research Centre for Cultivated Plants, Institute for Resistance Research and Stress Tolerance, Quedlinburg, Germany 2Institute of Evolution, University of H…
Supplemental Table S1
SNP genotyping of selected NILs, NICs and parental lines for chromosomes 7A and 2B, aligned with the high density tetraploid wheat consensus map (Maccaferri et al., 2015, Table S2). Yellow highlighted cells indicate the target genomic regions (columns A & R) and the estimated introgressed segments (columns M-P & AD-AG); markers used for selection or alternative co-located markers are highlighted …
Cromosome 7A															Cromosome 2B
SNP markers map location (adapted from Maccaferri et al., 2015)			SNP genotypes(1)							NIL marker alleles(2)					SNP markers map location (adapted from Maccaferri et al., 2015)			SNP genotypes(1)							NIL marker alleles(2)
MARKER NAME	MARKER ID CODE	CONSENSUS CUMULATIVE DISTANCES	G18-16	Langdon	Bar Nir	NIL-B-7A-1	NIL-B-7A-2	NIL-B-7A-3	NIC-B-7A-2	NIL-B-7A-1	NIL-B-7A-2	NIL-B-7A-3	NIC-B-7A-2		MARKER NAME	MARKER ID CODE	CONSENSUS CUMULATIVE DISTANCES	G18-16	Langdon	Uzan	NIL-U-2B-1	NIL-U-2B-2	NIL-U-2B-3	NIC-U-2B-3	NIL-U-2B-1	NIL-U-2B-2	NIL-U-2B-3	NIC-U-2B-3
BS00095826_51	IWB11946	-1.9	G	G	G	G	G	G	G	NP	NP	NP	NP		tplb0054d13_2445	IWB75048	0	C	C	C	C	C	C	C	NP	NP	NP	NP
Tdurum_contig52015_426	IWB72234	-1.9	C	T	C	C	T	C	T	G/P	L	G/P	L		BobWhite_c12144_216	IWB315	0	T	C	C	C	C	C/T	C	P/L	P/L		P/L
Tdurum_contig52015_426	IWB72234	-1.9	C	T	C	C	T	C	T	G/P	L	G/P	L		BobWhite_c17047_268	IWB991	0	T	T	T	T	T	T	T	NP	NP	NP	NP
Tdurum_contig52015_1090	IWB72227	0.2	A	G	A	A	G	A	G	G/P	L	G/P	L		GENE-0559_171	IWB31968	0								NP	NP	NP	NP
GENE-4923_506	IWB34248	0.3	A	A	G	G	A	G	A	P	G/L	P	G/L		GENE-0559_171	IWB31968	0								NP	NP	NP	NP
GENE-4923_506	IWB34248	0.3	A	A	G	G	A	G	A	P	G/L	P	G/L		D_contig25212_98	IWB16217	0								NP	NP	NP	NP
Tdurum_contig81608_63	IWB73516	0.3	C	A	A	A	A	A	A	P/L	P/L	P/L	P/L		Tdurum_contig10208_447	IWB66351	0	C	C	C	C	C	C	C	NP	NP	NP	NP
wsnp_Ex_rep_c66939_65371026	IWA5337	0.3	C	C	T	T	C	T	C	P	G/L	P	G/L		BS00067280_51	IWB10002	0.1	C	C	C	C	C	C	C	NP	NP	NP	NP
Tdurum_contig75811_1629	IWB73316	0.3	T	C	T	T	C	T	C	G/P	L	G/P	L		BobWhite_c11397_231	IWB217	0.1	G	G	G	G	G	G	G	NP	NP	NP	NP
BS00079237_51	IWB11073	0.3	T	C	T	T	C	T	C	G/P	L	G/P	L		wsnp_Ex_c10961_17803258	IWA1413	2.8	C	T	T	T	T	C/T	T	P/L	P/L		P/L
wsnp_Ex_c43009_49439922	IWA3850	0.3	C	C	T	T	C	T	C	P	G/L	P	G/L		GENE-1442_78	IWB32486	3.1	A	A	A	A	A	A	A	NP	NP	NP	NP
RAC875_c42866_1323	IWB57880	0.3	C	C	C	C	C	C	C	NP	NP	NP	NP		IACX6340	IWB36143	3.1	G	A	A	A	A		A	P/L	P/L		P/L
BS00109912_51	IWB12445	0.3	C	C	T	T	C	T	C	P	G/L	P	G/L		wsnp_Ra_c1501_2991585	IWA7633	3.1	A	A	A	A	A	A	A	NP	NP	NP	NP
wsnp_Ex_c65899_64135487	IWA4548	0.3	G	G	A	A	A	A	A	P	P	P	P		Excalibur_c2656_3198	IWB24457	3.1	A	A	A	A	A	A	A	NP	NP	NP	NP
Kukri_c2101_2358	IWB42415	0.3	A	G	A	A	G	A	G	G/P	L	G/P	L		Excalibur_c39493_251	IWB26054	3.1	G	A	G	G	G	G	G	G/P	G/P	G/P	G/P
RAC875_c54764_319	IWB59061	0.3	A	G	A	A	G	A	G	G/P	L	G/P	L		Kukri_rep_c97239_133	IWB50555	3.1	G	A	G	G	G	G	G	G/P	G/P	G/P	G/P
IAAV6250	IWB35175	0.3	G	G	A	A	G	A	G	P	G/L	P	G/L		Ex_c525_1401	IWB20867	3.1	C	C	C	C	C	C	C	NP	NP	NP	NP
Excalibur_c17447_635	IWB22966	0.3	G	G	T	T	G	T	G	P	G/L	P	G/L		Excalibur_c29417_400	IWB24834	3.1	C	C	C	C	C	C	C	NP	NP	NP	NP
Kukri_c42622_417	IWB45269	0.3	C	T	C	C	T	C	T	G/P	L	G/P	L		Excalibur_c29417_499	IWB24835	3.1	C	C	C	C	C	C	C	NP	NP	NP	NP
Tdurum_contig42590_317	IWB71294	0.3	C	T	T	T	T	T	T	P/L	P/L	P/L	P/L		tplb0034e07_1869	IWB74530	3.1	C	C	C	C	C	C	C	NP	NP	NP	NP
Tdurum_contig52015_870	IWB72235	0.3	C	T	C	C	T	C	T	G/P	L	G/P	L		tplb0034e07_718	IWB74531	3.1	A	G	G	G	G	A/G	G	P/L	P/L		P/L
Ku_c20100_1746	IWB38728	0.3	T	T	C	C	T	C	T	P	G/L	P	G/L		Excalibur_c42248_663	IWB26314	3.1	C	T	T	T	T		T	P/L	P/L		P/L
Excalibur_c20311_388	IWB23465	0.3	T	T	C	C	T	C	T	P	G/L	P	G/L		Kukri_c6306_1151	IWB47038	3.1	T	T	T	T	T	T	T	NP	NP	NP	NP
Tdurum_contig51001_186	IWB72145	0.3	C	T	T	T	T	T	T	P/L	P/L	P/L	P/L		BS00058815_51	IWB8754	3.1	T	T	T	T	T	T	T	NP	NP	NP	NP
Tdurum_contig5646_929	IWB72515	0.3	C	T	T	T	T	T	T	P/L	P/L	P/L	P/L		RAC875_c34512_493	IWB56956	4.1	G	A	A	A	A	A/G	A	P/L	P/L		P/L
wsnp_JD_c7060_8169490	IWA6160	0.9	A	G	A	A	G	A	G	G/P	L	G/P	L		RAC875_c34512_685	IWB56957	4.1	C	C	C	C	C	C	C	NP	NP	NP	NP
RAC875_c4965_264	IWB58575	0.9	C	T	C	C	T	C		G/P	L	G/P			Excalibur_rep_c107769_116	IWB30293	5.9	A	A	A	A	A	A	A	NP	NP	NP	NP
Tdurum_contig52015_1320	IWB72229	1	T	C	T	T	C	T	C	G/P	L	G/P	L		GENE-1230_189	IWB32315	5.9	G	G	A	A	A	A/G	A	P	P		P
Ex_c1421_1813	IWB19840	1	T	C	T	T	C	T	C	G/P	L	G/P	L		RAC875_rep_c71112_400	IWB62754	5.9	A	A	G	G	G	A/G	G	P	P		P
RFL_Contig3621_947	IWB64428	1.1	T	C	T	T	T	T	T	G/P	G/P	G/P	G/P		RAC875_rep_c112807_403	IWB62175	5.9	C	C	C	C	C	C	C	NP	NP	NP	NP
RFL_Contig3621_947	IWB64428	1.1	T	C	T	T	T	T	T	G/P	G/P	G/P	G/P		Excalibur_c34937_710	IWB25535	5.9	T	T	G	G	G	G/T	G	P	P		P
Excalibur_rep_c103261_161	IWB29925	1.2	G	T	T	T	T	T	T	P/L	P/L	P/L	P/L		RAC875_c27611_467	IWB56084	5.9	T	T	T	T	T	T	T	NP	NP	NP	NP
RAC875_c25517_1067	IWB55808	2.4	T	C	T	T	C	T	C	G/P	L	G/P	L		BS00023068_51	IWB7407	6.6	C	C	T	T	T	C/T	T	P	P		P
Excalibur_c24593_1217	IWB24184	2.8	C	T	C	C	T	C	T	G/P	L	G/P	L		Kukri_c46542_414	IWB45671	7.9	G	A	A	A	A	A/G	A	P/L	P/L		P/L
wsnp_Ku_rep_c69533_68919669	IWA7455	6.2			C	C	C	C	C	P	P	P	P		BS00084668_51	IWB11379	7.9	G	A	A	A	A	A/G	A	P/L	P/L		P/L
Excalibur_c9183_1397	IWB29365	7	A	A	A	A	A	A	A	NP	NP	NP	NP		RAC875_rep_c115433_378	IWB62322	7.9		C	T	T	T	T	T	P	P	P	P
RAC875_c22233_83	IWB55317	7	A	C	A	A	C	A	C	G/P	L	G/P	L		RAC875_rep_c109471_154	IWB61884	7.9		G	G	G	G	G	G	P/L	P/L	P/L	P/L
RAC875_c41169_68	IWB57684	7	C	C	C	C	C	C	C	NP	NP	NP	NP		BS00044332_51	IWB8365	7.9	C	T	T	T	T	C/T	T	P/L	P/L		P/L
RAC875_c346_1226	IWB56967	7	C	C	C	C	C	C	C	NP	NP	NP	NP		Kukri_c40204_617	IWB45010	8.3	A	A	C	C	C	A/C	C	P	P		P
Tdurum_contig74815_1274	IWB73235	7	C	C	T	T	C	T	C	P	G/L	P	G/L		Ra_c11464_294	IWB50940	8.3		C	C	C	C	C	C	P/L	P/L	P/L	P/L
RAC875_c48202_231	IWB58414	7	C	C	T	T	C	T	C	P	G/L	P	G/L		wsnp_Ex_c1996_3754394	IWA2482	8.3	C	C	C	C	C	C	C	NP	NP	NP	NP
RAC875_c48202_231	IWB58414	7	C	C	T	T	C	T	C	P	G/L	P	G/L		wsnp_Ra_c1660_3275687	IWA7656	8.3	G	G	A	A	A	A/G	A	P	P		P
Tdurum_contig69003_459	IWB73134	7	G	G	G	G	G	G	G	NP	NP	NP	NP		wsnp_Ex_c326_636368	IWA3407	8.3	A	G	A	A	A	A	A	G/P	G/P	G/P	G/P
wsnp_Ku_c792_1636348	IWA7306	7	G	G	A	A	G	A	G	P	G/L	P	G/L		Kukri_c30847_344	IWB43909	8.3	G	G	A	A	A	A/G	A	P	P		P
Tdurum_contig13245_119	IWB67908	7	G	G	G	G	G	G	G	NP	NP	NP	NP		IACX8446	IWB36300	8.3	T	T	T	T	T	T	T	NP	NP	NP	NP
Kukri_c67586_306	IWB47400	7	T	T	C	C	T	C	T	P	G/L	P	G/L		IACX8446	IWB36300	8.3	T	T	T	T	T	T	T	NP	NP	NP	NP
RAC875_c22210_191	IWB55311	7	T	T	C	C	T	C	T	P	G/L	P	G/L		Kukri_c30847_551	IWB43910	8.4	G	A	A	A	A	A/G	A	P/L	P/L		P/L
RAC875_c11969_384	IWB53457	7	T	T	G	G	T	G	T	P	G/L	P	G/L		wsnp_JD_c640_960796	IWA6138	8.4	G	G	G	G	G	G	G	NP	NP	NP	NP
RAC875_c11969_384	IWB53457	7	T	T	G	G	T	G	T	P	G/L	P	G/L		wsnp_Ex_c7776_13247365	IWA4723	8.4		G	G	G	G	G	G	P/L	P/L	P/L	P/L
Excalibur_c19475_619	IWB23321	7	T	T	C	C	T	C	T	P	G/L	P	G/L		BS00081871_51	IWB11217	10.4	C	C	C	C	C	C	C	NP	NP	NP	NP
tplb0022c16_494	IWB74123	7.2	T	C	T	T	C	T	C	G/P	L	G/P	L		BobWhite_c19945_341	IWB1326	10.4								NP	NP	NP	NP
Tdurum_contig46954_406	IWB71736	7.5	T	C	T	T	C	T	C	G/P	L	G/P	L		Kukri_c98858_299	IWB48525	10.4	C	T	T	T	T	C/T	T	P/L	P/L		P/L
RAC875_c55351_223	IWB59112	8.7	C	T	T	T	T	T	T	P/L	P/L	P/L	P/L		BobWhite_c7145_355	IWB4295	10.4	C	T	T	T	T	C/T	T	P/L	P/L		P/L
BS00068863_51	IWB10367	8.7	T	T	T	T	T	T	T	NP	NP	NP	NP		Kukri_rep_c92967_369	IWB50507	11.8								NP	NP	NP	NP
Kukri_c36885_58	IWB44621	8.8	G	G	G	G	G	G	G	NP	NP	NP	NP		Kukri_c52200_878	IWB46230	12.2	T	C	C	C	C	C/T	C	P/L	P/L		P/L
Tdurum_contig15285_588	IWB68390	9.8	A	A	A	A	A	A	A	NP	NP	NP	NP		Kukri_c16758_443	IWB41644	12.2	G	G	G	G	G	G	G	NP	NP	NP	NP
BS00062708_51	IWB8896	9.8			T	T	C	T	C	P		P			RAC875_c609_362	IWB59562	12.3	A	A	A	A	A	A	A	NP	NP	NP	NP
RAC875_rep_c114991_62	IWB62296	10.6	T	T	T	T	T	T	T	NP	NP	NP	NP		Excalibur_c30167_243	IWB24938	12.3	A	G	G	G	G	A/G	G	P/L	P/L		P/L
RAC875_c34971_137	IWB57019	11.5	C	C	T	T	C	T	C	P	G/L	P	G/L		GENE-1018_99	IWB32198	12.3	A	G	G	G	G	A/G	G	P/L	P/L		P/L
Excalibur_c30151_528	IWB24936	11.5	C	C	T	T	C	T	C	P	G/L	P	G/L		Excalibur_c841_609	IWB29097	12.3	C	C	C	C	C	C	C	NP	NP	NP	NP
Kukri_c1831_1243	IWB41940	11.5	C	C	T	T	C	T	C	P	G/L	P	G/L		Excalibur_c42928_135	IWB26388	12.4	C	T	T	T	T	C/T	T	P/L	P/L		P/L
IAAV912	IWB35593	11.5	G	G	G	G	G	G	G	NP	NP	NP	NP		Excalibur_c19499_948	IWB23330	12.4	A	A	A	A	A	A	A	NP	NP	NP	NP
BS00099611_51	IWB12078	11.5	C	T											Tdurum_contig44328_448	IWB71518	12.4	G	A	A	A	A	A/G	A	P/L	P/L		P/L
GENE-4277_295	IWB33884	12.4			C	C	C	C	C	P	P	P	P		RAC875_c2300_1021	IWB55435	14.5	A	A	A	A	A	A	A	NP	NP	NP	NP
RAC875_c17185_90	IWB54421	14.1	A	A	C	C	A	C	A	P	G/L	P	G/L		RAC875_c2300_1021	IWB55435	14.5	A	A	A	A	A	A	A	NP	NP	NP	NP
Tdurum_contig54860_525	IWB72404	14.1	A	A	G	G	A	G	A	P	G/L	P	G/L		wsnp_Ra_c10712_17572884	IWA7545	14.5	G	A	A	A	A	A/G	A	P/L	P/L		P/L
Tdurum_contig50536_603	IWB72082	14.1	G	A	A	A	A	A	A	P/L	P/L	P/L	P/L		Tdurum_contig49928_424	IWB72027	14.5	G	G	G	G	G	G	G	NP	NP	NP	NP
CAP11_c1661_59	IWB12708	14.1	C	C	T	T	C	T	C	P	G/L	P	G/L		Tdurum_contig49928_424	IWB72027	14.5	G	G	G	G	G	G	G	NP	NP	NP	NP
Tdurum_contig47309_600	IWB71783	14.1	T	C	C	C	C	C	C	P/L	P/L	P/L	P/L		Excalibur_c4748_360	IWB26871	14.5	C	C	C	C	C	C	C	NP	NP	NP	NP
Tdurum_contig16896_426	IWB68597	14.1	T	C	C	C	C	C	C	P/L	P/L	P/L	P/L		RAC875_c87052_193	IWB60877	14.5	C/T	C	C	C	C	C/T	C	P/L	P/L	G	P/L
BobWhite_c8680_918	IWB4506	14.1			A	A	A	A	A/G	P	P	P			Tdurum_contig20262_440	IWB68861	14.5								NP	NP	NP	NP
RAC875_c18446_506	IWB54678	14.1	A	G	G	G	G	G	G	P/L	P/L	P/L	P/L		Excalibur_c41459_96	IWB26233	14.5	G	G	G	G	G	G	G	NP	NP	NP	NP
Tdurum_contig13048_89	IWB67845	14.1	A	G	A	A	G	A	G	G/P	L	G/P	L		BS00061979_51	IWB8851	16.1		T	T	T	T	T	T	P/L	P/L	P/L	P/L
Kukri_c29154_977	IWB43661	14.1	G	G	A	A	G	A	G	P	G/L	P	G/L		RAC875_c63883_76	IWB59815	16.7	C	A	A	A	A		A	P/L	P/L		P/L
Tdurum_contig75819_3136	IWB73326	14.1	G	G	A	A	G	A	G	P	G/L	P	G/L		RAC875_c38003_164	IWB57369	17.7	C	T	T	T	T	C/T	T	P/L	P/L		P/L
BS00099610_51	IWB12077	14.1	G	G	T	T	G	T	G	P	G/L	P	G/L		Ku_c4349_1791	IWB39434	17.7								NP	NP	NP	NP
RAC875_c16644_1722	IWB54330	14.1	G	G	A	A	G	A	G	P	G/L	P	G/L		BS00072620_51	IWB10617	17.7	C	T	C	C	C	C	C	G/P	G/P	G/P	G/P
RFL_Contig3424_754	IWB64351	14.1	G	G	T	T	G	T	G	P	G/L	P	G/L		Kukri_c63748_1453	IWB47095	18.5	A	G	G	G	G	A/G	G	P/L	P/L		P/L
wsnp_CAP7_c10100_4479468	IWA1022	14.1	G	G	G	G	G	G	G	NP	NP	NP	NP		BS00053880_51	IWB8638	18.5	G	G	G	G	G	G	G	NP	NP	NP	NP
Tdurum_contig16896_287	IWB68596	14.1	T	G	G	G	G	G	G	P/L	P/L	P/L	P/L		wsnp_Ex_c19371_28311667	IWA2407	18.5	T	G	G	G	G	G/T	G	P/L	P/L		P/L
Excalibur_c46601_265	IWB26796	14.1	C	T	T	T	T	T	T	P/L	P/L	P/L	P/L		BS00022059_51	IWB6885	18.5	T	T	T	T	T	T	T	NP	NP	NP	NP
CAP11_c3214_133	IWB12840	14.1	T	T	T	T	T	T	T	NP	NP	NP	NP		BS00070900_51	IWB10512	19	G	G	A	A	A	A/G	A	P	P		P
BS00000747_51	IWB5770	14.1	T	T	C	C	T	C	T	P	G/L	P	G/L		wsnp_Ra_c4321_7860456	IWA7936	19	T	C	C	C	C	T	C	P/L	P/L	G	P/L
RAC875_c16644_491	IWB54331	14.2	A	A	G	G	A	G	A	P	G/L	P	G/L		tplb0058j01_762	IWB75174	19.4	G	G	G	G	G	G	G	NP	NP	NP	NP
TA001002-0479	IWB65328	14.2	A	A	C	C	A	C	A	P	G/L	P	G/L		BobWhite_c9843_117	IWB4667	22.7	C	C	C	C	C	C	C	NP	NP	NP	NP
Tdurum_contig11613_329	IWB67174	14.2	A	A	A	A	A	A	A	NP	NP	NP	NP		BS00011149_51	IWB6356	22.7	C	C	C	C	C	C	C	NP	NP	NP	NP
RAC875_c13722_326	IWB53766	14.2	C	C	C	C	C	C	C	NP	NP	NP	NP		RAC875_rep_c106596_127	IWB61616	24.6	A	A	A	A	A	A	A	NP	NP	NP	NP
Tdurum_contig93663_457	IWB73889	14.2	G	G	A	A	G	A	G	P	G/L	P	G/L		RAC875_c47161_100	IWB58321	24.6	A	A	A	A	A	A	A	NP	NP	NP	NP
wsnp_Ex_c30239_39179460	IWA3267	15.2	C	C	C	C	C	C	C	NP	NP	NP	NP		RAC875_c26214_505	IWB55908	24.6	G	G	G	G	G	G	G	NP	NP	NP	NP
RAC875_c66770_208	IWB60043	17.8	A	G	A	A	G	A	G	G/P	L	G/P	L		GENE-1676_57	IWB32593	26.5	G	G	G	G	G	G	G	NP	NP	NP	NP
RAC875_c63822_185	IWB59812	17.8	A	G	G	G	G	G	G	P/L	P/L	P/L	P/L		Tdurum_contig29563_257	IWB69831	27	A	G	G	A	G	G	G	G	P/L	P/L	P/L
Excalibur_c60134_182	IWB27935	17.8	A	G	G	G	G	G	G	P/L	P/L	P/L	P/L		TA001263-0453	IWB65370	27	C	T	T	C	T	T	T	G	P/L	P/L	P/L
wsnp_Ra_c63822_63288359	IWA8032	18.9	C	T	T	T	T	T	T	P/L	P/L	P/L	P/L		Tdurum_contig64563_491	IWB72990	27	T	T	T	T	T	T	T	NP	NP	NP	NP
IAAV6131	IWB35150	23.5	A	G	A	A	G	A	G	G/P	L	G/P	L		Tdurum_contig28712_225	IWB69600	27.1	A	G	G	A	G	G	G	G	P/L	P/L	P/L
Excalibur_c44485_362	IWB26552	24.6	T	C	C	C	C	C	C	P/L	P/L	P/L	P/L		wsnp_Ex_c1602_3055066	IWA2088	27.6	T	T	T	T	T	T	T	NP	NP	NP	NP
wsnp_BG313770A_Ta_2_3	IWA557	26.8	C	C	T	T	C	T	C	P	G/L	P	G/L		wsnp_Ex_c1602_3055066	IWA2088	27.6	T	T	T	T	T	T	T	NP	NP	NP	NP
RAC875_c80504_487	IWB60613	27	G	G	A	A	G	A	G	P	G/L	P	G/L		wsnp_Ex_c1629_3104356	IWA2112	27.6	T	C	C	T	C	C	C	G	P/L	P/L	P/L
Kukri_c41603_111	IWB45156	27	T	T	C	C	T	C	T	P	G/L	P	G/L		wsnp_Ex_c1629_3104356	IWA2112	27.6	T	C	C	T	C	C	C	G	P/L	P/L	P/L
wsnp_Ku_c4615_8326355	IWA7093	30	C	C	T	T	C	T	C	P	G/L	P	G/L		Kukri_rep_c104422_192	IWB48989	27.7	G	A	A	G	A	A	A	G	P/L	P/L	P/L
Kukri_c34887_734	IWB44377	30.9	C	T	T	T	T	T	T	P/L	P/L	P/L	P/L		RFL_Contig5031_526	IWB64873	29	C	A	A	C	A	A	A	G	P/L	P/L	P/L
TA001117-0895	IWB65343	30.9	C	C	C	C	C	C	C	NP	NP	NP	NP		Kukri_c53810_137	IWB46375	30	C	T	T	C	T	T	T	G	P/L	P/L	P/L
BS00074110_51	IWB10707	41.5	C	C	C	C	C	C	C	NP	NP	NP	NP		TA001874-1495	IWB65469	30.5	C	T	T	C	T	T	T	G	P/L	P/L	P/L
Excalibur_rep_c68955_286	IWB31010	43.5	G	A	G	G	A	G	A	G/P	L	G/P	L		wPt-8404-2B		31.4
Tdurum_contig16632_288	IWB68559	43.5	A	G	G	G	G	G	G	P/L	P/L	P/L	P/L		Ex_c14755_1362	IWB19867	34	G	G	G	G	G	G	G	NP	NP	NP	NP
wsnp_Ex_c35_77935	IWA3505	44.9	G	G	G	G	G	G	G	NP	NP	NP	NP		BobWhite_c2988_493	IWB2317	34	T	T	T	T	T	T	T	NP	NP	NP	NP
BS00064892_51	IWB9397	48	G	A	G	G	A	G	G	G/P	L	G/P	G/P		wsnp_Ra_c19083_28215239	IWA7697	34.6	G	G	G	G	G	G	G	NP	NP	NP	NP
BS00067845_51	IWB10168	48.5			G	G	A	G		P		P	G/L		wsnp_Ku_c4962_8872507	IWA7120	36.7	T	C	C	T	C	C	C	G	P/L	P/L	P/L
BS00067845_51	IWB10168	48.5			G	G	A	G		P		P	G/L		Excalibur_c100910_239	IWB21536	36.7	G	G	G	G	G	G	G	NP	NP	NP	NP
tplb0024a09_2028	IWB74161	49.7	C	C	T	T	C	T	T	P	G/L	P	P		RAC875_c1755_971	IWB54495	36.9	T	C	C	T	C	C	C	G	P/L	P/L	P/L
RAC875_c26866_239	IWB55999	53.1				C		C	C						wsnp_Ex_rep_c93362_82371891	IWA5762	36.9	T	C	C	T	C	C	C	G	P/L	P/L	P/L
wsnp_Ex_c7030_12111917	IWA4614	53.3	A	A	A	A	A	A	A	NP	NP	NP	NP		wsnp_Ex_rep_c93362_82371891	IWA5762	36.9	T	C	C	T	C	C	C	G	P/L	P/L	P/L
Tdurum_contig9584_463	IWB73947	53.3	C	C	C	C	C	C	C	NP	NP	NP	NP		BS00077914_51	IWB10974	36.9								NP	NP	NP	NP
wsnp_Ex_rep_c69123_68034403	IWA5584	53.3	G	G	G	G	G	G	G	NP	NP	NP	NP		RAC875_c31358_214	IWB56597	36.9	G	G	G	G	G	G	G	NP	NP	NP	NP
IAAV5150	IWB34977	53.3	T	T	T	T	T	T	T	NP	NP	NP	NP		Kukri_rep_c103893_875	IWB48927	36.9	T	T	T	T	T	T	T	NP	NP	NP	NP
gwm60-7A		55.9													BS00055665_51	IWB8668	36.9	T	T	T	T	T	T	T	NP	NP	NP	NP
Tdurum_contig82438_73	IWB73571	55.9	A	G		A	A	A	A						Kukri_c6343_1453	IWB47068	36.9	T	T	T	T	T	T	T	NP	NP	NP	NP
RAC875_c63889_486	IWB59817	55.9	G	G	A	G	G	A	A	G/L	G/L	P	P		BobWhite_rep_c65082_84	IWB5530	37.2	G	A	A	G	A	A	A	G	P/L	P/L	P/L
IACX17522	IWB35790	57.9	C	T	T	C	C	T	T	G	G	P/L	P/L		wsnp_Ex_c1962_3696265	IWA2440	37.2	C	C	C	C	C	C	C	NP	NP	NP	NP
Tdurum_contig13011_241	IWB67816	58.7	T	C	C	T	T	C	C	G	G	P/L	P/L		wsnp_Ex_rep_c72511_70872203	IWA5736	37.2	C	C	C	C	C	C	C	NP	NP	NP	NP
Tdurum_contig20214_279	IWB68859	58.8	G	G	G	G	G	G	G	NP	NP	NP	NP		wsnp_JD_c42879_30043973	IWA6048	37.2	C	C	C	C	C	C	C	NP	NP	NP	NP
Tdurum_contig14075_522	IWB68134	58.8	T	T	T	T	T	T	T	NP	NP	NP	NP		BS00022950_51	IWB7336	37.2	A	G	G	A	G	G	G	G	P/L	P/L	P/L
Kukri_c106476_350	IWB40391	58.9	T	C	C	T	T	C	C	G	G	P/L	P/L		BobWhite_c5072_107	IWB3720	37.2	T	T	T	T	T	T	T	NP	NP	NP	NP
Kukri_c38390_218	IWB44791	59.8	C	A		C	C	A	A						BobWhite_rep_c63363_160	IWB5373	37.2	C	T	T	C	T	T	T	G	P/L	P/L	P/L
Excalibur_rep_c109881_701	IWB30443	61.6	C	C	C	C	C	C	C	NP	NP	NP	NP		wsnp_Ex_c163_321026	IWA2117	37.2	C	T	T	C	T	T	T	G	P/L	P/L	P/L
BS00102772_51	IWB12197	61.6	T	C	C	T	T	C	C	G	G	P/L	P/L		BS00041585_51	IWB8280	39.9	G	G	G	G	G	G	G	NP	NP	NP	NP
BS00102773_51	IWB12198	61.6	C	T	C/T	C	C	T	T						Excalibur_c20050_133	IWB23418	39.9	G	G	G	G	G	G	G	NP	NP	NP	NP
Tdurum_contig85377_141	IWB73688	61.6	C	T	C/T	C	C	T	T						IAAV4206	IWB34849	39.9	C	T	T	C	T	T	T	G	P/L	P/L	P/L
BS00021692_51	IWB6718	61.6	G	T		G	G	T	T						RAC875_c17720_436	IWB54529	40.7	C	T	T	C	T	T	T	G	P/L	P/L	P/L
Kukri_c6386_2065	IWB47104	61.6	T	T	T	C	C	T	T			NP	NP		IAAV2277	IWB34527	41.9	C	C	C	C	C	C	C	NP	NP	NP	NP
Kukri_c66626_288	IWB47321	61.7	A	A	A/G	A	A	A	A						Excalibur_c53516_119	IWB27391	41.9	T	C	C	T	C	C	C	G	P/L	P/L	P/L
BS00098026_51	IWB12020	61.7	G	G	G	G	G	G	G	NP	NP	NP	NP		wsnp_Ex_c56027_58308093	IWA4285	41.9								NP	NP	NP	NP
Tdurum_contig16445_218	IWB68544	61.9	T	T		T	T	T	T						RAC875_c17720_570	IWB54531	41.9	G	G	G	G	G	G	G	NP	NP	NP	NP
BS00111112_51	IWB12626	62.1	T	C	C	T	T	C	C	G	G	P/L	P/L		Ku_c41677_924	IWB39393	41.9	C	T	T	C	T	T	T	G	P/L	P/L	P/L
BobWhite_c47709_141	IWB3609	62.1	C	T	T	C	C	T	T	G	G	P/L	P/L		Excalibur_c21220_88	IWB23606	41.9	C	T	T	C	T	T	T	G	P/L	P/L	P/L
BobWhite_c1085_412	IWB117	62.4	G	A	G	G	G	G	G	G/P	G/P	G/P	G/P		wsnp_Ex_c10596_17293363	IWA1360	42.8	A	A	A	A	A	A	A	NP	NP	NP	NP
Tdurum_contig5352_556	IWB72316	62.5	T	T	C	T	T	C		G/L	G/L	P			IAAV3165	IWB34673	42.8	G	A	A	G	A	A	A	G	P/L	P/L	P/L
Tdurum_contig5352_556	IWB72316	62.5	T	T	C	T	T	C		G/L	G/L	P			Kukri_c37311_136	IWB44675	42.8	C	C	C	C	C	C	C	NP	NP	NP	NP
RAC875_c17861_221	IWB54563	62.5			G	T	T	G	G			P	P		Kukri_c59939_94	IWB46832	42.8	T	C	C	T	C	C	C	G	P/L	P/L	P/L
Kukri_rep_c109098_132	IWB49383	62.5	G	G	G	G	G	G	G	NP	NP	NP	NP		BS00009807_51	IWB6117	42.8	T	C	C	T	C	C	C	G	P/L	P/L	P/L
Kukri_c11325_337	IWB40574	62.5	G	G	G	G	G	G	G	NP	NP	NP	NP		wsnp_Ex_c10596_17293192	IWA1359	42.8	T	C	C	T	C	C	C	G	P/L	P/L	P/L
Tdurum_contig51645_738	IWB72200	62.5	C	C	T	C	C	T	T	G/L	G/L	P	P		Kukri_c11318_591	IWB40572	42.8	A	G	G	A	G	G	G	G	P/L	P/L	P/L
wsnp_Ex_c22383_31576342	IWA2710	64.4	T	C	T	T	T	T	T	G/P	G/P	G/P	G/P		wsnp_Ra_c407_862316	IWA7916	44.2	C	T	C	C	C	C	C	G/P	G/P	G/P	G/P
RFL_Contig5162_345	IWB64911	65.5	G	A	G	G	G	G	G	G/P	G/P	G/P	G/P		BobWhite_c3448_80	IWB2702	44.8								NP	NP	NP	NP
wsnp_BF473884A_Ta_1_3	IWA473	67.7	G	G	A	G	G	A	A	G/L	G/L	P	P		Kukri_c26288_419	IWB43273	45.1	C	C	C	C	C	C	C	NP	NP	NP	NP
BS00010282_51	IWB6198	68.7	A	A	A	A	A	A	A	NP	NP	NP	NP		wsnp_Ex_c4349_7841003	IWA3868	45.1	C	C	C	C	C	C	C	NP	NP	NP	NP
BS00023225_51	IWB7484	68.7	C	A	A	C	C	A	A	G	G	P/L	P/L		BobWhite_c41535_52	IWB3178	45.7	C	T	C	C	C	C	C	G/P	G/P	G/P	G/P
Ku_c5938_4231	IWB39677	68.7	C	C	C	C	C	C	C	NP	NP	NP	NP		wsnp_Ex_c21092_30220342	IWA2571	45.7	G	G	G	G	G	G	G	NP	NP	NP	NP
wsnp_Ku_c5938_10491311	IWA7201	68.7	G	G	G	G	G	G	G	NP	NP	NP	NP		Kukri_c5497_312	IWB46469	45.8	G	A	G	G	G	G	G	G/P	G/P	G/P	G/P
wsnp_Ku_c5938_10491100	IWA7200	68.7	G	G	G	G	G	G	G	NP	NP	NP	NP		RAC875_c26469_480	IWB55936	48.1	T	T	T	T	T	T	T	NP	NP	NP	NP
Kukri_c60729_430	IWB46880	68.9	C	C	C/T	C	C	C	C						BobWhite_c47608_273	IWB3605	48.2	G	G	G	G	G	G	G	NP	NP	NP	NP
wsnp_Ex_c2017_3787478	IWA2513	68.9	T	T	T	T	T	T	T	NP	NP	NP	NP		RAC875_c61801_299	IWB59624	48.2	T	T	T	T	T	T	T	NP	NP	NP	NP
BS00091891_51	IWB11739	70.7	A	A	G	A	A	G	G	G/L	G/L	P	P		RAC875_c34516_316	IWB56961	48.4	C	C	C	C	C	C	C	NP	NP	NP	NP
BS00063555_51	IWB9080	70.7	C	C	T	C	C	T	T	G/L	G/L	P	P		Tdurum_contig27976_414	IWB69396	48.4	G	A	A	G	A	A	A	G	P/L	P/L	P/L
Ra_c9427_300	IWB52818	70.7	C	T	C	C	C	C	C	G/P	G/P	G/P	G/P		BobWhite_c31129_60	IWB2427	50	C	T	T	C	T	T	T	G	P/L	P/L	P/L
wsnp_Ex_c41150_48040078	IWA3760	70.7	G	T	G	G	G	G	G	G/P	G/P	G/P	G/P		Kukri_rep_c107572_121	IWB49277	50.2	A	G	G	A	G	G	G	G	P/L	P/L	P/L
GENE-4375_382	IWB33938	71.8	G	G		G	G	A	A						Kukri_c12368_82	IWB40809	51.8	A	C	C	A	A	C	C	G	G	P/L	P/L
Ra_c8937_191	IWB52779	74.4	G	A	G	G	G	G	G	G/P	G/P	G/P	G/P		RAC875_c22429_249	IWB55339	51.8	G	A	A	G	G	A	A	G	G	P/L	P/L
IAAV4945	IWB34956	74.4	A	A	A/G	A	A	G	G						Tdurum_contig45255_3473	IWB71586	51.8	C	T	T	C	C	T	T	G	G	P/L	P/L
Kukri_c57674_324	IWB46682	74.4	T	C	T	T	T	T	T	G/P	G/P	G/P	G/P		Kukri_rep_c69803_82	IWB49945	51.8	C	T	T	C	C	T	T	G	G	P/L	P/L
BS00066015_51	IWB9696	74.4	G	G	A	G	G	A	A	G/L	G/L	P	P		wsnp_Ku_c31_62657	IWA6893	54.1	C	C	T	C	C	T	T	G/L	G/L	P	P
Ku_c554_1239	IWB39614	74.4	A	G	A	A	A	A	A	G/P	G/P	G/P	G/P		Kukri_c62277_80	IWB46988	58.2	G	A	G	G	G	G	G	G/P	G/P	G/P	G/P
RAC875_c75528_355	IWB60377	74.4	G	G	A/G	G	G	A	A						Kukri_c44_1704	IWB45403	58.2	A	G	A	A	A	A	A	G/P	G/P	G/P	G/P
Excalibur_c13337_219	IWB22256	74.4	A	G		A	A	A	A						RAC875_rep_c99492_65	IWB63381	58.2	A	G	A	A	A	A	A	G/P	G/P	G/P	G/P
BS00110010_51	IWB12457	74.4	T	T	C/T	T	T	C	C						GENE-1741_103	IWB32627	58.6	A	G	G	A	A	G	G	G	G	P/L	P/L
BS00074230_51	IWB10719	75.2	C	C	A/C	C	C	C	C						IACX6239	IWB36128	59	G	G	G	G	G	G	G	NP	NP	NP	NP
BS00022145_51	IWB6927	75.2	T	T	T	T	T	T	T	NP	NP	NP	NP		RAC875_c86069_65	IWB60831	59.1	G	G	G	G	G	G	G	NP	NP	NP	NP
Tdurum_contig8441_602	IWB73665	75.9	T	T	C/T	T	T	C	C						IAAV1101	IWB34324	59.3	G	A	G	G	G	G	G	G/P	G/P	G/P	G/P
wsnp_Ku_c12701_20446223	IWA6472	76	G	A	G	G	G	G	G	G/P	G/P	G/P	G/P		Tdurum_contig47202_1699	IWB71775	59.3	G	A	G	G	G	G	G	G/P	G/P	G/P	G/P
Ra_c17341_2122	IWB51269	76	G	A	G	G	G	G	G	G/P	G/P	G/P	G/P		RAC875_c41476_217	IWB57730	59.3								NP	NP	NP	NP
Excalibur_rep_c101407_222	IWB29717	76	T	C	T	T	T	T	T	G/P	G/P	G/P	G/P		Excalibur_rep_c68899_1400	IWB31001	59.3	A	G	G	A	A	G	G	G	G	P/L	P/L
wsnp_Ex_c42653_49180603	IWA3832	76	C	C		C	C	T	T						IACX6223	IWB36124	59.7	T	T	T	T	T	T	T	NP	NP	NP	NP
RAC875_c32923_95	IWB56790	76	T	C		T	T	T	T						wmc35-2B		59.7
BS00063267_51	IWB9031	76	G	G	G	G	G	G	G	NP	NP	NP	NP		Kukri_c36879_83	IWB44618	60	G	G	G	G	G	G	G	NP	NP	NP	NP
Ra_c17341_2119	IWB51268	76	A	G	A	A	A	A	A	G/P	G/P	G/P	G/P		BS00023221_51	IWB7481	60	G	G	G	G	G	G	G	NP	NP	NP	NP
Ku_c12701_1268	IWB38343	76	A	G	A	A	A	A	A	G/P	G/P	G/P	G/P		RAC875_c37837_889	IWB57346	60	A	G	G	A	A	G	G	G	G	P/L	P/L
wsnp_Ex_c42653_49180485	IWA3831	76	G	G	A/G	G	G	A	A						Tdurum_contig62458_179	IWB72894	60	T	T	C	T	T	C	C	G/L	G/L	P	P
Excalibur_c14925_1747	IWB22515	76	A	G		A	A	A	A						BobWhite_c30622_180	IWB2380	60.1	T	C	C	T	T	C	C	G	G	P/L	P/L
BobWhite_c34551_714	IWB2706	76	C	T	C	C	C	C	C	G/P	G/P	G/P	G/P		Tdurum_contig30989_79	IWB70147	60.1	G	A	A	G	G	A	A	G	G	P/L	P/L
BS00040929_51	IWB8251	78	C	T	T	C	C	T	T	G	G	P/L	P/L		BS00067337_51	IWB10024	60.1	T	T	T	T	T	T	T	NP	NP	NP	NP
IAAV1971	IWB34481	78	T	C	C	T	T	C	C	G	G	P/L	P/L		CAP7_c1018_75	IWB13691	60.1	T	T	T	T	T	T	T	NP	NP	NP	NP
wsnp_Ex_c24400_33645206	IWA2896	78	T	C	C	T	T	C	C	G	G	P/L	P/L		Excalibur_c12135_100	IWB22043	60.1	T	T	T	T	T	T	T	NP	NP	NP	NP
BS00035033_51	IWB7994	78	G	G	G	G	G	G	G	NP	NP	NP	NP		RAC875_c26415_350	IWB55924	61	C	C	C	C	C	C	C	NP	NP	NP	NP
BS00035032_51	IWB7993	78	C	T	T	C	C	T	T	G	G	P/L	P/L		Tdurum_contig59780_988	IWB72685	62.4	C	A	C	C	C	C	C	G/P	G/P	G/P	G/P
Tdurum_contig99143_205	IWB74061	78.6	A	A	A	A	A	A	A	NP	NP	NP	NP		Excalibur_c43482_141	IWB26449	64	G	A	G	G	G	G	G	G/P	G/P	G/P	G/P
Excalibur_c42993_561	IWB26398	78.9	T	C	C/T	T	T	C	C						tplb0045o20_699	IWB74844	64	G	A	G	G	G	G	G	G/P	G/P	G/P	G/P
IACX8453	IWB36304	79.9	A	A		A	A	G	G						Kukri_c5904_80	IWB46777	64	T	C	C	T	T	C	C	G	G	P/L	P/L
Kukri_c96054_123	IWB48426	79.9	T	T	T	T	T	T	T	NP	NP	NP	NP		wsnp_JD_c12687_12877994	IWA5818	64	T	C	T	T	T	T	T	G/P	G/P	G/P	G/P
wsnp_Ra_rep_c69620_67130107	IWA8161	79.9	T	T	C/T	T	T	C	C						tplb0045o20_1168	IWB74841	64	T	C	T	T	T	T	T	G/P	G/P	G/P	G/P
BS00046976_51	IWB8444	80.1	C	A	C	C	C	C	C	G/P	G/P	G/P	G/P		BS00038218_51	IWB8126	64	T	C	T	T	T	T	T	G/P	G/P	G/P	G/P
BS00046977_51	IWB8445	80.1	C	C	T	C	C/T	T	T	G/L		P	P		BS00068042_51	IWB10215	64	G	G	G	G	G	G	G	NP	NP	NP	NP
CAP11_c3138_241	IWB12831	80.2	C	T	C	C	C	C	C	G/P	G/P	G/P	G/P		BS00038217_51	IWB8125	64	C	T	C	C	C	C	C	G/P	G/P	G/P	G/P
Kukri_c5757_530	IWB46670	82.2	G	G	A/G	G		A	A						Tdurum_contig62852_538	IWB72915	64	C	T	T	C	C	T	T	G	G	P/L	P/L
Excalibur_c20062_195	IWB23424	82.6	C	C		C	C	T	T						wsnp_Ex_rep_c67391_65971023	IWA5392	65	G	G	G	G	G	G	G	NP	NP	NP	NP
BobWhite_c24295_777	IWB1817	82.6	G	G	A	G		A	A	G/L		P	P		RAC875_c76533_442	IWB60422	65	G	G	G	G	G	G	G	NP	NP	NP	NP
RAC875_c7988_1588	IWB60588	84.2	C	T	C	C	C	C	C	G/P	G/P	G/P	G/P		wsnp_Ex_c5239_9272511	IWA4135	65.2	G	A	A	G	G	A	A	G	G	P/L	P/L
Jagger_c9314_100	IWB36813	84.2	C	T	T	C	T	T	T	G	P/L	P/L	P/L		BS00043099_51	IWB8332	65.2	C	A	C	C	C	C	C	G/P	G/P	G/P	G/P
Jagger_c9314_100	IWB36813	84.2	C	T	T	C	T	T	T	G	P/L	P/L	P/L		Tdurum_contig62852_302	IWB72913	65.2	T	C	C	T	T	C	C	G	G	P/L	P/L
wsnp_JG_c227_167774	IWA6331	84.4	C	C	C	C	C	C	C	NP	NP	NP	NP		Tdurum_contig1653_190	IWB68550	65.2		C	C			C	C	G	G	P/L	P/L
BS00034689_51	IWB7985	84.7	A	A	G	A	A/G	G	G	G/L		P	P		Tdurum_contig68806_677	IWB73127	65.2	C	T	T	C	C	T	T	G	G	P/L	P/L
Kukri_c15594_386	IWB41409	84.7	C	C	T	C	C/T	T	T	G/L		P	P		wsnp_Ex_c741_1456698	IWA4673	65.2	A	G	A	A	A	A	A	G/P	G/P	G/P	G/P
BS00040601_51	IWB8235	84.7			A	C	A/C	A	A			P	P		RFL_Contig2231_346	IWB63879	65.2	G	A	A	G	G	A	A	G	G	P/L	P/L
BS00040600_51	IWB8234	84.7	T	T	G	T	G/T	G	G	G/L		P	P		RAC875_c11609_62	IWB53367	65.2	G	A	A	G	G	A	A	G	G	P/L	P/L
wsnp_Ex_c5341_9443380	IWA4181	86.1	C	C	T	C	C	T	T	G/L	G/L	P	P		Excalibur_c25430_183	IWB24312	65.2	C	T	T	C	C	T	T	G	G	P/L	P/L
BS00011072_51	IWB6339	86.1	C	C	T	C	C	T	T	G/L	G/L	P	P		BS00021675_51	IWB6706	65.5	C	C	C	C	C	C	C	NP	NP	NP	NP
Ku_c11827_464	IWB38274	86.1	G	G	A	G	G	A	A	G/L	G/L	P	P		RFL_Contig4542_1281	IWB64716	65.8	A	G	G	A	A	G	G	G	G	P/L	P/L
wsnp_Ku_c6065_10682577	IWA7206	87.7	A	A	A	A	A	A	A	NP	NP	NP	NP		BS00110442_51	IWB12537	65.8	C	C	C	C	C	C	C	NP	NP	NP	NP
wsnp_Ex_c39221_46569987	IWA3673	87.7	A	A	G	A	A	G	G	G/L	G/L	P	P		Tdurum_contig7800_228	IWB73437	65.8	C	C	C	C	C	C	C	NP	NP	NP	NP
wsnp_Ku_c6065_10682531	IWA7205	89.1	T	T	C	T	T	C	C	G/L	G/L	P	P		BS00071690_51	IWB10568	65.8	G	G	G	G	G	G	G	NP	NP	NP	NP
RAC875_c67063_984	IWB60068	89.6	G	A	G	G	G	G	G	G/P	G/P	G/P	G/P		BS00103461_51	IWB12205	65.8	G	G	G	G	G	G	G	NP	NP	NP	NP
Kukri_c63336_621	IWB47064	89.6	G	A	G	G	G	G	G	G/P	G/P	G/P	G/P		RAC875_c46454_129	IWB58252	65.8	G	T	G	G	G	G	G	G/P	G/P	G/P	G/P
RAC875_c67063_703	IWB60067	89.6	T	C	T	T	T	T	T	G/P	G/P	G/P	G/P		BS00009540_51	IWB6075	65.8	G	T	G	G	G	G	G	G/P	G/P	G/P	G/P
Tdurum_contig63598_188	IWB72952	89.8	G	G	A	G	G	A	A	G/L	G/L	P	P		BS00110319_51	IWB12514	65.8	G	G	G	G	G	G	G	NP	NP	NP	NP
BS00070624_51	IWB10481	89.8	C	C	C	C	C	C	C	NP	NP	NP	NP		RAC875_c3302_1411	IWB56798	65.8	C	T	T	C	C	T	T	G	G	P/L	P/L
RAC875_rep_c111778_387	IWB62086	90	C	C	T	C	C	T	T	G/L	G/L	P	P		BS00067975_51	IWB10198	65.8	T	T	T	T	T	T	T	NP	NP	NP	NP
RAC875_rep_c76772_850	IWB63084	90.2	A	A	A	A	A	A	A	NP	NP	NP	NP		BS00079213_51	IWB11072	65.8	C	T	T	C	C	T	T	G	G	P/L	P/L
IAAV4340	IWB34862	90.9	A	A	A	A	A	A	A	NP	NP	NP	NP		Kukri_rep_c85389_715	IWB50438	67.2	C	C	C	C	C	C	C	NP	NP	NP	NP
BS00021769_51	IWB6757	90.9	C	T	C	C	C	C	C	G/P	G/P	G/P	G/P		Kukri_c4790_154	IWB45822	67.2	T	T	T	T	T	T	T	NP	NP	NP	NP
IAAV7121	IWB35293	90.9	C	C	C	C	C	C	C	NP	NP	NP	NP		Tdurum_contig82821_324	IWB73598	67.2	T	T	T	T	T	T	T	NP	NP	NP	NP
JD_c6934_1038	IWB37766	90.9	T	T	C	C	C	C	C	P	P	P	P		wsnp_Ex_rep_c101526_86881496	IWA5022	67.6	C	C	C	C	C	C	C	NP	NP	NP	NP
Kukri_c7413_522	IWB47576	90.9	G	G	G	G	G	G	G	NP	NP	NP	NP		wsnp_Ex_rep_c101526_86881496	IWA5022	67.6	C	C	C	C	C	C	C	NP	NP	NP	NP
Tdurum_contig19352_76	IWB68797	90.9	A	A	G	G	G	G	G	P	P	P	P		Kukri_c40637_223	IWB45048	67.6	C	T	T	C	C	T	T	G	G	P/L	P/L
BS00082180_51	IWB11241	91	T	T	G	G	G	G	G	P	P	P	P		Kukri_c9102_84	IWB48240	67.6	T	T	T	T	T	T	T	NP	NP	NP	NP
Excalibur_c59263_96	IWB27867	91.2	A	A	G	G	G	G	G	P	P	P	P		RAC875_rep_c70402_527	IWB62688	68.5	G	A	G	G	G	G	G	G/P	G/P	G/P	G/P
Kukri_c51068_528	IWB46130	91.2	A	A	G	G	G	G	G	P	P	P	P		RAC875_c21378_474	IWB55177	69.2	C	T	T	C	C	T	T	G	G	P/L	P/L
BobWhite_c40583_146	IWB3129	91.2	A	A	G	G	G	G	G	P	P	P	P		wsnp_Ex_c31274_40086873	IWA3329	69.7	C	C	C	C	C	C	C	NP	NP	NP	NP
RAC875_c21946_234	IWB55269	91.2	A	A	G	G	G	G	G	P	P	P	P		wsnp_BM140364B_Ta_2_1	IWA607	69.7	T	C	C	T	T	C	C	G	G	P/L	P/L
Kukri_c484_1704	IWB45866	91.2	C	C	T	T	T	T	T	P	P	P	P		Tdurum_contig42214_1195	IWB71005	69.7								NP	NP	NP	NP
BS00070642_51	IWB10483	91.2	C	C	T	T	T	T	T	P	P	P	P		Tdurum_contig42214_1195	IWB71005	69.7								NP	NP	NP	NP
BS00094919_51	IWB11906	91.2	A	G	A	A	A	A	A	G/P	G/P	G/P	G/P		TA001821-0411	IWB65460	69.9	C	A	A	C	C	A	A	G	G	P/L	P/L
Ex_c44379_2197	IWB20730	91.2	T	T	G	G	G	G	G	P	P	P	P		wsnp_Ku_c4042_7375053	IWA7029	69.9	C	T	T	C	C	T	T	G	G	P/L	P/L
BS00033442_51	IWB7926	91.2	T	T	C	C	C	C	C	P	P	P	P		wsnp_Ex_c269_518324	IWA3081	70.1	A	A	A	A	A	A	A	NP	NP	NP	NP
GENE-4338_512	IWB33912	91.2	T	G	T	T	T	T	T	G/P	G/P	G/P	G/P		BobWhite_c38833_197	IWB3002	70.1	A	A	A	A	A	A	A	NP	NP	NP	NP
BS00022475_51	IWB7104	91.2	C	C	T	T	T	T	T	P	P	P	P		BS00070001_51	IWB10430	70.1	G	A	A	G	G	A	A	G	G	P/L	P/L
BS00093895_51	IWB11840	94.7	A	A	A	A	A	A	A	NP	NP	NP	NP		wsnp_BE497494B_Ta_2_1	IWA295	70.1	C	C	C	C	C	C	C	NP	NP	NP	NP
BS00089134_51	IWB11598	94.7	G	G	G	G	G	G	G	NP	NP	NP	NP		BS00003404_51	IWB5826	70.1	C	C	C	C	C	C	C	NP	NP	NP	NP
BS00070538_51	IWB10470	95.5	C	C	T	T	T	T	T	P	P	P	P		wsnp_Ex_c269_517710	IWA3080	70.1	C	C	C	C	C	C	C	NP	NP	NP	NP
BS00076461_51	IWB10884	95.5	C	C	C	C	C	C	C	NP	NP	NP	NP		Ku_c4042_576	IWB39370	70.1	C	C	C	C	C	C	C	NP	NP	NP	NP
BS00063128_51	IWB9009	95.5	C	T	C	C	C	C	C	G/P	G/P	G/P	G/P		wsnp_CAP11_c3947_1866837	IWA762	70.1	G	G	G	G	G	G	G	NP	NP	NP	NP
wsnp_Ex_c2360_4422599	IWA2820	95.5		T	C	T	T	T	C	L	L	L	P		IAAV2480	IWB34564	70.1	G	G	G	G	G	G	G	NP	NP	NP	NP
TA002294-0887	IWB65530	96.2	T	C	T	T	T	T	T	G/P	G/P	G/P	G/P		Kukri_c24586_923	IWB42993	70.1	G	G	G	G	G	G	G	NP	NP	NP	NP
BS00070735_51	IWB10493	96.2	G	G	T	T	T	T	T	P	P	P	P		Kukri_c46621_143	IWB45685	70.1	C	T	T	C	C	T	T	G	G	P/L	P/L
Ku_c15750_761	IWB38504	96.2	C	T	C	C	C	C	C	G/P	G/P	G/P	G/P		GENE-0767_62	IWB32088	70.1	T	T	T	T	T	T	T	NP	NP	NP	NP
Ku_c12139_1714	IWB38303	97	C	T	T	C	C	C	T	G	G	G	P/L		IAAV980	IWB35614	70.4	G	A	A	G	G	A	A	G	G	P/L	P/L
BS00030028_51	IWB7752	98.3	A	A	G	G	G	G	G	P	P	P	P		BobWhite_c6166_319	IWB4100	70.4	C	C	C	C	C	C	C	NP	NP	NP	NP
BS00108779_51	IWB12383	100.2	C	T	T	T	T	T	T	P/L	P/L	P/L	P/L		Tdurum_contig77602_931	IWB73426	70.7	A	G	G	A	A	G	G	G	G	P/L	P/L
IAAV5054	IWB34967	100.6	G	G	G	G	G	G	G	NP	NP	NP	NP		BobWhite_c10238_127	IWB32	70.7	C	C	C	C	C	C	C	NP	NP	NP	NP
BS00091101_51	IWB11693	100.6	T	T	T	T	T	T	T	NP	NP	NP	NP		BS00083078_51	IWB11285	71	G	G	G	G	G	G	G	NP	NP	NP	NP
RAC875_c81356_645	IWB60651	100.6	T	T	T	T	T	T	T	NP	NP	NP	NP		RAC875_c52566_644	IWB58854	71								NP	NP	NP	NP
RAC875_c81356_688	IWB60652	100.6	T	T	T	T	T	T	T	NP	NP	NP	NP		RAC875_c52566_551	IWB58853	71	A	G	G	G	G	G	G	P/L	P/L	P/L	P/L
RAC875_c7019_754	IWB60270	100.6	C	T	T	T	T	T	T	P/L	P/L	P/L	P/L		wsnp_CAP7_rep_c12606_5316797	IWA1114	71	G	G	G	G	G	G	G	NP	NP	NP	NP
Kukri_rep_c105330_552	IWB49084	100.6	A	A	G	G	G	G	G	P	P	P	P		wsnp_Ex_c6537_11338763	IWA4531	71	C	T	T	C	C	T	T	G	G	P/L	P/L
Tdurum_contig51189_574	IWB72165	100.6	G	G	G	G	G	G	G	NP	NP	NP	NP		BS00022657_51	IWB7198	71.8	A	A	A	A	A	A	A	NP	NP	NP	NP
wsnp_Ku_rep_c71755_71490557	IWA7500	100.6	T	T	T	T	T	T	T	NP	NP	NP	NP		JD_c39990_130	IWB37419	72	G	G	G	G	G	G	G	NP	NP	NP	NP
BS00041232_51	IWB8268	101.1	C	T	C	C	C	C	C	G/P	G/P	G/P	G/P		BS00067845_51	IWB10168	72								NP	NP	NP	NP
Excalibur_rep_c111181_453	IWB30521	102.4	C	T	C	C	C	C	C	G/P	G/P	G/P	G/P		BS00067845_51	IWB10168	72								NP	NP	NP	NP
Tdurum_contig45062_417	IWB71578	102.4	A	A	A	A	A	A	A	NP	NP	NP	NP		GENE-0644_370	IWB32005	72.1	C	T	T	C	C	T	T	G	G	P/L	P/L
Tdurum_contig4676_3592	IWB71715	102.4	G	A	G	G	G	G	G	G/P	G/P	G/P	G/P		Ra_c6728_590	IWB52416	72.1	T	T	T	T	T	T	T	NP	NP	NP	NP
Tdurum_contig17366_731	IWB68641	102.4	T	T	T	T	T	T	T	NP	NP	NP	NP		BS00063577_51	IWB9085	72.1	T	T	T	T	T	T	T	NP	NP	NP	NP
wsnp_BE498209A_Ta_2_1	IWA305	102.4	C	T	C	C	C	C	C	G/P	G/P	G/P	G/P		GENE-0644_421	IWB32007	72.1	G	T	T	G	G	T	T	G	G	P/L	P/L
Tdurum_contig57492_180	IWB72581	102.4	T	C	C	C	C	C	C	P/L	P/L	P/L	P/L		Ku_c23446_2209	IWB38861	72.1	A	A	A	A	A	A	A	NP	NP	NP	NP
wsnp_Ex_c204_400545	IWA2534	102.4	T	T	C	T	C/T	C	C	G/L		P	P		Tdurum_contig83066_276	IWB73607	72.1	T	G	G	T	T	G	G	G	G	P/L	P/L
wsnp_Ex_c204_400545	IWA2534	102.4	T	T	C	T	C/T	C	C	G/L		P	P		GENE-0644_42	IWB32006	72.2	A	G	G	A	A	G	G	G	G	P/L	P/L
BS00065789_51	IWB9633	103.8	G	G	A	A	A	A	A	P	P	P	P		Ra_c106376_879	IWB50813	72.2	A	A	A	A	A	A	A	NP	NP	NP	NP
BS00055703_51	IWB8669	104.5	A	A	G	G	G	G	G	P	P	P	P		RAC875_rep_c113555_122	IWB62221	72.2	C	C	C	C	C	C	C	NP	NP	NP	NP
GENE-4791_286	IWB34170	107.6	A	A	G	G	G	G	G	P	P	P	P		RAC875_rep_c72435_90	IWB62870	73.2	G	A	A	G	G	A	A	G	G	P/L	P/L
GENE-4373_172	IWB33936	107.6	A	A	G	G	G	G	G	P	P	P	P		BobWhite_c45336_130	IWB3454	73.2	C	C	C	C	C	C	C	NP	NP	NP	NP
BS00061151_51	IWB8829	107.6	A	C	A	A	A	A	A	G/P	G/P	G/P	G/P		Jagger_c4412_265	IWB36600	73.2	A	C	C	A	A	C	C	G	G	P/L	P/L
BobWhite_c4684_245	IWB3535	107.6	T	C	T	T	T	T	T	G/P	G/P	G/P	G/P		Kukri_c16760_1427	IWB41646	73.2	A	G	G	A	A	G	G	G	G	P/L	P/L
RAC875_c53629_792	IWB58970	107.6	C	C	T	T	T	T	T	P	P	P	P		Excalibur_c13339_561	IWB22257	73.2	T	T	T	T	T	T	T	NP	NP	NP	NP
BS00044040_51	IWB8356	107.6	C	T	C	C	C	C	C	G/P	G/P	G/P	G/P		Excalibur_c13239_85	IWB22236	73.2	T	T	T	T	T	T	T	NP	NP	NP	NP
BS00067808_51	IWB10156	107.6	T	T	C	C	C	C	C	P	P	P	P		RAC875_c79857_301	IWB60585	73.2	C	T	T	C	C	T	T	G	G	P/L	P/L
GENE-1829_105	IWB32677	109.3	C	T	C	C	C	C	C	G/P	G/P	G/P	G/P		Tdurum_contig98206_211	IWB74034	73.7	G	G	A	G	G	A	A	G/L	G/L	P	P
wsnp_CAP11_c651_429263	IWA797	111	G	A	G	G	G	G	G	G/P	G/P	G/P	G/P		IAAV2784	IWB34613	73.7	G	A	A	G	G	A	A	G	G	P/L	P/L
wsnp_CAP11_c651_429138	IWA796	111	T	C	T	T	T	T	T	G/P	G/P	G/P	G/P		wsnp_BE499478B_Ta_2_1	IWA328	73.7	C	C	C	C	C	C	C	NP	NP	NP	NP
RAC875_rep_c117475_289	IWB62418	111	C	C	T	C	C	C	T	G/L	G/L	G/L	P		RFL_Contig1385_326	IWB63625	73.7	G	G	G	G	G	G	G	NP	NP	NP	NP
BS00066651_51	IWB9854	111	G	G	A	G	G	G	A	G/L	G/L	G/L	P		RAC875_rep_c112008_519	IWB62112	73.7	G	G	G	G	G	G	G	NP	NP	NP	NP
wsnp_JD_c38071_27729378	IWA6028	111	C	T	C	T	T	T	C	L	L	L	G/P		Kukri_c7139_6288	IWB47512	73.7	A	G	G	A	A	G	G	G	G	P/L	P/L
Kukri_c39894_178	IWB44967	111.1	G	A	G	A	A	A	G	L	L	L	G/P		RAC875_rep_c118376_304	IWB62466	74.2	A	A	A	A	A	A	A	NP	NP	NP	NP
wsnp_JD_c18167_16742264	IWA5887	111.1	A	A	G	A	A	A	G	G/L	G/L	G/L	P		BS00065418_51	IWB9540	74.2	T	T	T	T	T	T	T	NP	NP	NP	NP
Kukri_c27692_822	IWB43474	111.1	A	A	G	A	A	A	G	G/L	G/L	G/L	P		Kukri_c67546_342	IWB47399	74.5	G	A	A	G	G	A	A	G	G	P/L	P/L
GENE-4953_139	IWB34274	111.1	A	A	G	A	A	A	G	G/L	G/L	G/L	P		IAAV3789	IWB34771	74.5	A	C	C	A	A	C	C	G	G	P/L	P/L
BobWhite_c24063_231	IWB1793	111.1	T	C	T	C	C	C	T	L	L	L	G/P		BS00099097_51	IWB12056	74.5	T	C	C	T	T	C	C	G	G	P/L	P/L
CAP7_c10133_40	IWB13689	111.1	A	G	A	G	G	G	A	L	L	L	G/P		Kukri_c67546_279	IWB47398	74.5	C	T	T	C	C	T	T	G	G	P/L	P/L
wsnp_Ra_c31751_40835513	IWA7855	111.1	G	G	A	G	G	G	A	G/L	G/L	G/L	P		Kukri_c40953_658	IWB45082	74.5	C	T	T	C	C	T	T	G	G	P/L	P/L
BS00030911_51	IWB7803	111.1	G	G	A	G	G	G	A	G/L	G/L	G/L	P		wsnp_CAP11_rep_c8700_3756682	IWA897	74.7	C	C	C	C	C	C	C	NP	NP	NP	NP
Kukri_rep_c70389_57	IWB50013	111.1	C	T	C	T	T	T	C	L	L	L	G/P		Kukri_c9387_372	IWB48352	75.4	A	A	A	A	A	A	A	NP	NP	NP	NP
Kukri_c36710_1007	IWB44597	111.1	T	T	C	T	T	T	C	G/L	G/L	G/L	P		wsnp_Ex_c13351_21042379	IWA1763	75.4	A	G	G	A	A	G	G	G	G	P/L	P/L
RAC875_c32895_304	IWB56783	111.1	T	T	C	T	T	T	C	G/L	G/L	G/L	P		BobWhite_c662_148	IWB4196	75.4	A	G	G	A	A	G	G	G	G	P/L	P/L
wsnp_Ex_c10094_16590615	IWA1277	112.4	T	T	C	T	T	T	C	G/L	G/L	G/L	P		wsnp_Ra_c16822_25566950	IWA7661	75.4	C	A	A	C	C	A	A	G	G	P/L	P/L
BS00078522_51	IWB11017	112.6	G	G	A	G	G	G	A	G/L	G/L	G/L	P		Tdurum_contig71387_65	IWB73197	75.4	C	A	A	C	C	A	A	G	G	P/L	P/L
Excalibur_c62090_277	IWB28094	112.6	T	C	C	T	T	T	C	G	G	G	P/L		IAAV7129	IWB35295	75.4	T	T	T	T	T	T	T	NP	NP	NP	NP
RAC875_c16624_970	IWB54325	112.6	A	A	G	G	G	G	G	P	P	P	P		wsnp_Ku_c13905_22034406	IWA6509	75.4	G	A	A	G	G	A	A	G	G	P/L	P/L
Kukri_c67076_479	IWB47367	112.6	A	G	G	A	A	A	G	G	G	G	P/L		IAAV6156	IWB35158	75.4	A	A	A	A	A	A	A	NP	NP	NP	NP
wsnp_Ex_c11350_18330107	IWA1476	112.7	A	A	A	G	G	G	A				NP		IAAV4434	IWB34871	75.4	A	A	A	A	A	A	A	NP	NP	NP	NP
Kukri_c55196_445	IWB46493	112.7	C	C	C	T	T	T	C				NP		IAAV539	IWB35020	75.4	A	A	A	A	A	A	A	NP	NP	NP	NP
wsnp_Ex_rep_c69838_68799256	IWA5645	112.7	T	T	T	C	C	C	T				NP		tplb0031k24_254	IWB74443	75.4	A	A	A	A	A	A	A	NP	NP	NP	NP
Ra_c64159_441	IWB52367	113.1	G	G	A	A	A	A	A	P	P	P	P		Tdurum_contig10994_617	IWB66885	75.4	A	A	A	A	A	A	A	NP	NP	NP	NP
Excalibur_c34091_311	IWB25411	113.1	G	G	A	G	G	G	A	G/L	G/L	G/L	P		RFL_Contig1483_1765	IWB63655	75.4	T	C	C	T	T	C	C	G	G	P/L	P/L
BobWhite_c20374_162	IWB1388	113.1	G	G	A	G	G	G	A	G/L	G/L	G/L	P		RAC875_c47353_350	IWB58343	75.4	T	C	C	T	T	C	C	G	G	P/L	P/L
wsnp_Ex_rep_c71217_70021470	IWA5727	113.1	A	A	C	A	A	A	C	G/L	G/L	G/L	P		wsnp_Ex_c27867_37030229	IWA3127	75.4	C	C	C	C	C	C	C	NP	NP	NP	NP
BS00073125_51	IWB10645	113.1	T	C	T	T	T	T	T	G/P	G/P	G/P	G/P		Tdurum_contig18197_86	IWB68715	75.4	C	C	C	C	C	C	C	NP	NP	NP	NP
BS00022049_51	IWB6878	113.4	C	C	C	A	A	A	C				NP		Ku_c34010_1016	IWB39220	76.8	G	A	A	G	G	A	A	G	G	P/L	P/L
wsnp_Ex_c398_784427	IWA3693	113.4	C	C	T	T	T	T	T	P	P	P	P		Ra_c4397_542	IWB52095	77.2	C	C	A	C	C	C	A	G/L	G/L	G/L	P
BobWhite_c23146_84	IWB1671	113.4	C	C	T	T	T	T	T	P	P	P	P		RAC875_c1226_652	IWB53512	77.2	A	A	G	A	A	A	G	G/L	G/L	G/L	P
Kukri_c45412_177	IWB45532	116	T	C	C	T	T	T	C	G	G	G	P/L		wsnp_BE399688B_Ta_2_1	IWA10	77.7	T	G	T	T	T	T	T	G/P	G/P	G/P	G/P
wsnp_JD_c18814_17164689	IWA5895	116	G	G	G	A	A	A	G				NP		wsnp_Ex_c45094_50985067	IWA3924	77.9	A	A	G	A	A	A	G	G/L	G/L	G/L	P
wsnp_CAP11_c383_294401	IWA759	116	T	G	G	T	T	T	G	G	G	G	P/L		GENE-1389_59	IWB32441	78.5	C	T	C	C	C	C	C	G/P	G/P	G/P	G/P
BS00023673_51	IWB7503	116	T	T	T	C	C	C	T				NP		Excalibur_rep_c106124_239	IWB30179	78.5	G	A	G	G	G	G	G	G/P	G/P	G/P	G/P
BS00002897_51	IWB5819	117.6	A	A	A	C	C	C	A				NP		IACX1412	IWB35747	78.5	G	A	G	G	G	G	G	G/P	G/P	G/P	G/P
wsnp_Ex_c29371_38412298	IWA3232	117.6	A	G	G	A	A	A	G	G	G	G	P/L		wsnp_Ex_c9248_15372536	IWA4894	78.5	C	C	T	C	C	C	T	G/L	G/L	G/L	P
CAP7_c3756_190	IWB14050	118	C	C	C	T	T	T	C				NP		BS00092273_51	IWB11750	78.5	G	G	T	G	G	G	T	G/L	G/L	G/L	P
RAC875_c32212_84	IWB56709	118	C	C	C	T	T	T	C				NP		Excalibur_c45094_602	IWB26631	78.5	T	C	T	T	T	T	T	G/P	G/P	G/P	G/P
RAC875_c57962_101	IWB59328	118	A	G	G	A	A	A	G	G	G	G	P/L		Ku_c7740_879	IWB40021	78.7	C	T	T	C	C	C	T	G	G	G	P/L
RAC875_c11662_401	IWB53382	118	T	T	T	C	C	C	T				NP		RAC875_c7827_218	IWB60513	80	T	T	C	T	T	T	C	G/L	G/L	G/L	P
GENE-2677_330	IWB33020	118.1	C	C	C	A	A	A	C				NP		Excalibur_c23723_141	IWB24026	80	C	C	T	C	C	C	T	G/L	G/L	G/L	P
BS00006674_51	IWB6006	119.2	C	T	T	C	C	C	T	G	G	G	P/L		TA005635-0459	IWB65998	80	C	C	T	C	C	C	T	G/L	G/L	G/L	P
BS00040590_51	IWB8231	119.3	A	A	A	G	G	G	A				NP		wsnp_Ex_c22018_31193171	IWA2674	80.6	A	A	A	A	A	A	A	NP	NP	NP	NP
BS00099881_51	IWB12101	119.3	G	A	A	A	A	A	A	P/L	P/L	P/L	P/L		wsnp_Ku_c15336_23908130	IWA6554	80.6	A	A	A	A	A	A	A	NP	NP	NP	NP
IACX11096	IWB35659	119.3	T	C	C	T	T	T	C	G	G	G	P/L		wsnp_JD_rep_c64505_41132927	IWA6308	80.6	G	A	A	G	G	G	A	G	G	G	P/L
BS00100351_51	IWB12129	119.3	C	T	T	C	C	C	T	G	G	G	P/L		BS00070091_51	IWB10440	80.6	C	C	C	C	C	C	C	NP	NP	NP	NP
wsnp_Ex_c558_1105911	IWA4277	119.4	G	A	G	G	G	G	G	G/P	G/P	G/P	G/P		BS00035894_51	IWB8031	80.6	C	T	T	C	C	C	T	G	G	G	P/L
Kukri_c860_353	IWB48060	119.5	T	T	T	C	C	C	T				NP		wsnp_CAP11_rep_c9018_3888047	IWA905	80.6	A	G	G	A	A	A	G	G	G	G	P/L
wsnp_Ex_c42836_49314564	IWA3843	119.7	G	A	A	A	A	A	A	P/L	P/L	P/L	P/L		RAC875_c32503_134	IWB56730	81.3	A	A	A	A	A	A	A	NP	NP	NP	NP
Kukri_rep_c97425_164	IWB50557	119.7	C	C	C	C	C	C	C	NP	NP	NP	NP		Kukri_c34353_821	IWB44316	81.7	T	C	C	T	T	T	C	G	G	G	P/L
Ex_c9556_2547	IWB21459	119.7	T	C	C	T	T	T	C	G	G	G	P/L		Kukri_c53629_239	IWB46352	81.7	G	T	T	G	G	G	T	G	G	G	P/L
wsnp_Ex_c1395_2672002	IWA1832	122.2	G	A	G	G	G	G	G	G/P	G/P	G/P	G/P		Kukri_c53629_239	IWB46352	81.7	G	T	T	G	G	G	T	G	G	G	P/L
wsnp_Ex_c1395_2672221	IWA1834	122.2	A	A	G	G	G	G	G	P	P	P	P		IAAV2018	IWB34490	82.8	G	A	A	G	G	G	A	G	G	G	P/L
RAC875_c5549_149	IWB59123	122.2	C	C	T	T	T	T	T	P	P	P	P		wsnp_JD_c1236_1789566	IWA5811	84	A	A	A	A	A	A	A	NP	NP	NP	NP
CAP8_c8768_51	IWB14967	122.2	C	C	T	T	T	T	T	P	P	P	P		wsnp_JD_c4699_5834958	IWA6075	84	A	G	A	A	A	A	A	G/P	G/P	G/P	G/P
wsnp_Ex_c7216_12391962	IWA4639	122.3	A	A	G	G	G	G	G	P	P	P	P		wsnp_Ex_c51461_55394646	IWA4102	84	G	G	G	G	G	G	G	NP	NP	NP	NP
wsnp_Ex_c7216_12391182	IWA4638	122.3	A	A	G	G	G	G	G	P	P	P	P		IAAV1903	IWB34469	84	T	T	T	T	T	T	T	NP	NP	NP	NP
wsnp_Ex_c7216_12390889	IWA4637	122.3	G	G	A	A	A	A	A	P	P	P	P		RAC875_c50245_120	IWB58624	84	G	G	G	G	G	G	G	NP	NP	NP	NP
BS00091168_51	IWB11698	122.8	C	C	T	T	T	T	T	P	P	P	P		BobWhite_c7786_376	IWB4384	84	C	T	C	C	C	C	C	G/P	G/P	G/P	G/P
wmc65-7A		123.1													BobWhite_c948_52	IWB4614	84.6	T	C	T	T	T	T	T	G/P	G/P	G/P	G/P
wsnp_Ex_c15988_24402251	IWA2082	122.8	C	T	T	T	T	T	T	P/L	P/L	P/L	P/L		TA001322-1176	IWB65378	85.3	G	A	G	G	G	G	G	G/P	G/P	G/P	G/P
BS00080365_51	IWB11124	123.1	G	G	G	G	G	G	G	NP	NP	NP	NP		Kukri_rep_c94009_116	IWB50518	85.3	A	G	A	A	A	A	A	G/P	G/P	G/P	G/P
wsnp_Ex_c13721_21532196	IWA1802	124.2	G	G	A	A	A	A	A	P	P	P	P		BS00043103_51	IWB8334	85.3	C	T	C	C	C	C	C	G/P	G/P	G/P	G/P
wsnp_Ra_c1303_2598907	IWA7600	124.2	G	G	A	A	A	A	A	P	P	P	P		wsnp_Ex_rep_c101906_87187119	IWA5038	85.3	G	T	G	G	G	G	G	G/P	G/P	G/P	G/P
Tdurum_contig42093_1170	IWB70820	124.2	G	G	A	A	A	A	A	P	P	P	P		Excalibur_rep_c107558_367	IWB30276	85.8	C	A	C	C	C	C	C	G/P	G/P	G/P	G/P
Kukri_c64283_212	IWB47147	124.2	C	T	C	C	C	C	C	G/P	G/P	G/P	G/P		wsnp_Ku_c18923_28319203	IWA6664	85.8	G	A	G	G	G	G	G	G/P	G/P	G/P	G/P
IAAV6170	IWB35159	124.2	C	C	T	T	T	T	T	P	P	P	P		wsnp_Ex_c38739_46196393	IWA3657	85.8	G	A	G	G	G	G	G	G/P	G/P	G/P	G/P
Kukri_c26517_691	IWB43304	125	T	C	T	T	T	T	T	G/P	G/P	G/P	G/P		wsnp_Ex_rep_c102216_87433489	IWA5059	85.8	G	A	G	G	G	G	G	G/P	G/P	G/P	G/P
BS00049871_51	IWB8563	125.2	T	C	T	T	T	T	T	G/P	G/P	G/P	G/P		Jagger_c9472_305	IWB36818	85.8	T	C	C	T	T	T	C	G	G	G	P/L
BobWhite_c66165_77	IWB4194	125.2	C	C	T	T	T	T	T	P	P	P	P		Ex_c8832_2521	IWB21403	85.8	T	C	T	T	T	T	T	G/P	G/P	G/P	G/P
Ra_c18741_604	IWB51323	125.2	G	G	A	A	A	A	A	P	P	P	P		Kukri_rep_c74573_613	IWB50296	85.8								NP	NP	NP	NP
Ra_c18741_604	IWB51323	125.2	G	G	A	A	A	A	A	P	P	P	P		wsnp_BF291736B_Ta_1_1	IWA439	85.8	A	G	A	A	A	A	A	G/P	G/P	G/P	G/P
BS00110561_51	IWB12565	126			T	T	T	T	T	P	P	P	P		wsnp_Ku_c27759_37702654	IWA6830	85.8	A	G	A	A	A	A	A	G/P	G/P	G/P	G/P
BS00062829_51	IWB8935	126	G	A	A	A	A	A	A	P/L	P/L	P/L	P/L		wsnp_Ku_c2725_5163091	IWA6818	85.8	G	G	A	G	G	G	A	G/L	G/L	G/L	P
BS00076743_51	IWB10898	126	G	A	G	G	G	G	G	G/P	G/P	G/P	G/P		Ku_c4777_2494	IWB39509	85.8	C	T	C	C	C	C	C	G/P	G/P	G/P	G/P
TA003505-0833	IWB65698	126	G	G	G	G	G	G	G	NP	NP	NP	NP		Excalibur_rep_c109282_92	IWB30396	86.3								NP	NP	NP	NP
wsnp_Ra_c20189_29442564	IWA7718	126.5	G	G	A	A	A	A	A	P	P	P	P		Kukri_c32980_552	IWB44159	87.3	A	A	A	A	A	A	A	NP	NP	NP	NP
Kukri_c58950_69	IWB46770	128.1	A	G	A	A	A	A	A	G/P	G/P	G/P	G/P		Kukri_c32980_680	IWB44160	87.3	C	C	C	C	C	C	C	NP	NP	NP	NP
Tdurum_contig17697_675	IWB68677	128.4	G	G	G	G	G	G	G	NP	NP	NP	NP		BS00066119_51	IWB9720	87.3	C	C	C	C	C	C	C	NP	NP	NP	NP
Tdurum_contig17697_675	IWB68677	128.4	G	G	G	G	G	G	G	NP	NP	NP	NP		TA014828-0481	IWB66122	87.3	G	G	G	G	G	G	G	NP	NP	NP	NP
BS00024619_51	IWB7547	129.6	G	G	A	A	A	A	A	P	P	P	P		Excalibur_c15696_1280	IWB22675	87.3	G	G	G	G	G	G	G	NP	NP	NP	NP
GENE-4616_496	IWB34054	129.6	T	T	C	C	C	C	C	P	P	P	P		RAC875_c8045_231	IWB60612	87.3	C	T	T	C	C	C	T	G	G	G	P/L
BS00040992_51	IWB8256	129.6	C	T	T	T	T	T	T	P/L	P/L	P/L	P/L		Kukri_rep_c69267_496	IWB49874	87.3	T	T	T	T	T	T	T	NP	NP	NP	NP
wsnp_Ra_c7969_13600474	IWA8073	130.5	C	T	C	C	C	C	C	G/P	G/P	G/P	G/P		RFL_Contig5290_1493	IWB64964	87.4	C	A	A	C	C	C	A	G	G	G	P/L
wsnp_Ku_c4591_8286583	IWA7089	131.3	C	C	C	C	C	C	C	NP	NP	NP	NP		BS00037345_51	IWB8102	87.4	A	G	G	A	A	A	G	G	G	G	P/L
Excalibur_c53632_204	IWB27404	131.3	G	G	G	G	G	G	G	NP	NP	NP	NP		wsnp_CAP8_c1240_753371	IWA1145	87.4	G	G	G	G	G	G	G	NP	NP	NP	NP
RAC875_c4732_1521	IWB58339	131.3	G	G	A	A	A	A	A	P	P	P	P		RAC875_c5080_915	IWB58691	87.5	A	A	A	A	A	A	A	NP	NP	NP	NP
Tdurum_contig58312_119	IWB72620	131.3	T	T	T	T	T	T	T	NP	NP	NP	NP		BobWhite_c8113_532	IWB4425	87.7	A	A	A	A	A	A	A	NP	NP	NP	NP
wsnp_BF293181A_Ta_2_4	IWA448	131.8	C	T	C	C	C	C	C	G/P	G/P	G/P	G/P		wsnp_Ex_c7003_12065828	IWA4606	87.7	A	G	G	A	A	A	G	G	G	G	P/L
wsnp_Ex_c9982_16429661	IWA4996	132	T	C	C	C	C	C	C	P/L	P/L	P/L	P/L		RAC875_c46661_184	IWB58269	87.7	G	T	T	G	G	G	T	G	G	G	P/L
Excalibur_c47990_159	IWB26913	132.8	A	G	G	A	A	A	G	G	G	G	P/L		BS00078506_51	IWB11014	87.7	T	T	T	T	T	T	T	NP	NP	NP	NP
wsnp_Ku_c10202_16937059	IWA6376	133.5	C	C	T	C	C	C	T	G/L	G/L	G/L	P		wsnp_Ex_rep_c67671_66332423	IWA5436	88.4	C	T	T	C	C	C	T	G	G	G	P/L
wsnp_BF474379A_Ta_2_2	IWA477	133.7	T	T	C	T	T	T	C	G/L	G/L	G/L	P		Ku_c6546_718	IWB39776	88.4	T	T	T	T	T	T	T	NP	NP	NP	NP
Tdurum_contig28176_55	IWB69449	133.8	A	A	A	A	A	A	A	NP	NP	NP	NP		RFL_Contig356_812	IWB64392	89.5	G	G	G	G	G	G	G	NP	NP	NP	NP
Tdurum_contig28176_55	IWB69449	133.8	A	A	A	A	A	A	A	NP	NP	NP	NP		wsnp_Ex_c22946_32163010	IWA2766	89.7	A	A	A	A	A	A	A	NP	NP	NP	NP
RAC875_c21280_2176	IWB55158	133.8	G	A	G	G	G	G	G	G/P	G/P	G/P	G/P		Kukri_rep_c68124_672	IWB49756	89.7	G	A	A	G	G	G	A	G	G	G	P/L
RAC875_rep_c105182_460	IWB61424	133.8	C	C	C	C	C	C	C	NP	NP	NP	NP		wsnp_Ex_c22423_31615798	IWA2714	89.7	C	C	C	C	C	C	C	NP	NP	NP	NP
wsnp_Ra_rep_c105182_89171305	IWA8115	133.8	G	G	G	G	G	G	G	NP	NP	NP	NP		GENE-1313_319	IWB32376	89.7	C	C	C	C	C	C	C	NP	NP	NP	NP
RAC875_c1227_1471	IWB53514	133.8	A	G	G	A	A	A	G	G	G	G	P/L		Ra_c6700_406	IWB52411	89.7	A	G	G	A	A	A	G	G	G	G	P/L
wsnp_Ex_c4883_8705816	IWA4037	133.8	C		T	C	C	C	T	G	G	G	P		wsnp_Ku_rep_c73313_72887199	IWA7520	89.7	G	G	G	G	G	G	G	NP	NP	NP	NP
wsnp_Ex_c1924_3630249	IWA2386	133.8	A		A	A	A	A	A	G/P	G/P	G/P	G/P		BS00034245_51	IWB7961	89.7	G	G	G	G	G	G	G	NP	NP	NP	NP
GENE-4270_242	IWB33880	133.8	A	A	A	G	G	G	A				NP		wsnp_Ex_c15089_23270614	IWA1981	89.7	T	T	T	T	T	T	T	NP	NP	NP	NP
Ra_c31466_694	IWB51810	133.8	C	C	C	C	C	C	C	NP	NP	NP	NP		wsnp_RFL_Contig1418_565105	IWA8244	89.7	T	T	T	T	T	T	T	NP	NP	NP	NP
BobWhite_c26529_106	IWB2013	133.8	T	T	C	C	C	C	C	P	P	P	P		Tdurum_contig19413_656	IWB68806	90.5	A	G	G	A	A	A	G	G	G	G	P/L
Excalibur_c9617_292	IWB29543	134.1	C	C	T	T	T	T	T	P	P	P	P		RAC875_c56101_368	IWB59170	90.5	C	T	T	C	C	C	T	G	G	G	P/L
BobWhite_c4399_447	IWB3343	134.1	G	G	G	A	A	A	G				NP		Kukri_c6830_572	IWB47454	90.8	A	A	A	A	A	A	A	NP	NP	NP	NP
Excalibur_c2736_159	IWB24571	134.1	G	G	T	G	G	G	T	G/L	G/L	G/L	P		BobWhite_rep_c61602_139	IWB5274	90.8	G	A	A	G	G	G	A	G	G	G	P/L
wsnp_Ex_c19214_28132186	IWA2385	134.1	T	T	T	G	G	G	T				NP		CAP7_c3814_303	IWB14055	90.8	T	C	C	T	T	T	C	G	G	G	P/L
wsnp_Ra_c40910_48252997	IWA7917	134.1	C	C	C	C	C	C	C	NP	NP	NP	NP		Excalibur_c58566_284	IWB27823	90.8	C	T	T	C	C	C	T	G	G	G	P/L
wsnp_CAP12_c1461_744121	IWA923	134.1	C	C	C	C	C	C	C	NP	NP	NP	NP		RAC875_c63112_460	IWB59746	90.8	T	T	T	T	T	T	T	NP	NP	NP	NP
wsnp_Ex_c7397_12674744	IWA4672	134.3	G	G	G	G	G	G	G	NP	NP	NP	NP		Excalibur_c20647_643	IWB23529	91.2	A	A	A	A	A	A	A	NP	NP	NP	NP
wsnp_Ex_c6059_10615895	IWA4411	134.3	A	A	A	A	A	A	A	NP	NP	NP	NP		Kukri_c5711_112	IWB46638	91.2	G	A	A	G	G	G	A	G	G	G	P/L
wsnp_RFL_Contig1510_707132	IWA8248	134.3	C	C	C	C	C	C	C	NP	NP	NP	NP		Excalibur_c18417_285	IWB23131	91.2	T	C	C	T	T	T	C	G	G	G	P/L
Kukri_c42807_473	IWB45289	134.6	T	T	T	T	T	T	T	NP	NP	NP	NP		RAC875_rep_c109975_192	IWB61926	91.2	T	C	C	T	T	T	C	G	G	G	P/L
wsnp_Ex_c19582_28564743	IWA2437	135.1	T	T	C	T	T	T	C	G/L	G/L	G/L	P		BobWhite_c5852_103	IWB4008	91.2	T	G	G	T	T	T	G	G	G	G	P/L
wsnp_Ex_c1482_2835665	IWA1946	135.1	T	T	C	C	C	C	C	P	P	P	P		tplb0040e02_1293	IWB74681	91.3	G	A	A	G	G	G	A	G	G	G	P/L
IAAV3027	IWB34649	135.4	A	A	G	A	A	A	G	G/L	G/L	G/L	P		RAC875_s109189_188	IWB63406	91.3	C	C	C	C	C	C	C	NP	NP	NP	NP
RAC875_c13696_226	IWB53764	135.9	G	G	G	A	A/G	A	G				NP		BS00075410_51	IWB10805	91.5	A	C	C	A	A	A	C	G	G	G	P/L
wsnp_Ra_c16287_24905062	IWA7651	135.9	G	G	A	G	G	G	A	G/L	G/L	G/L	P		GENE-0968_155	IWB32166	91.5	T	C	C	T	T	T	C	G	G	G	P/L
wsnp_Ra_c16287_24904962	IWA7650	135.9	G	G	A	G	G	G	A	G/L	G/L	G/L	P		TA001505-1171	IWB65409	91.5	T	C	C	T	T	T	C	G	G	G	P/L
Excalibur_c96483_520	IWB29556	135.9	A	A	C	A	A	A	C	G/L	G/L	G/L	P		BS00072379_51	IWB10611	92.4	C	A	A	C	C	C	A	G	G	G	P/L
Excalibur_rep_c79404_164	IWB31301	135.9	C	C	T	T	T	T	T	P	P	P	P		BS00072379_51	IWB10611	92.4	C	A	A	C	C	C	A	G	G	G	P/L
Kukri_rep_c105157_485	IWB49073	135.9	A	G	A	A	A	A	A	G/P	G/P	G/P	G/P		Kukri_c3096_1411	IWB43921	93.2	T	G	G	T	T	T	G	G	G	G	P/L
Tdurum_contig22364_380	IWB68969	135.9	T	T	T	T	T	T	T	NP	NP	NP	NP		wsnp_Ex_c47661_52802548	IWA3995	93.7	A	G	G	A	A	A	G	G	G	G	P/L
Excalibur_c96483_102	IWB29555	135.9	C	C	T	C	C	C	T	G/L	G/L	G/L	P		BS00062485_51	IWB8863	93.7	G	T	T	G	G	G	T	G	G	G	P/L
BS00077791_51	IWB10959	135.9	T	T	C	C	C	C	C	P	P	P	P		Kukri_c2507_962	IWB43068	94.2	C	A	A	C	C	C	A	G	G	G	P/L
IAAV6180	IWB35162	136.1	A	C	A	C	A/C	C	A	L		L	G/P		wsnp_Ex_c10279_16851747	IWA1309	94.2	T	C	C	T	T	T	C	G	G	G	P/L
wsnp_Ex_c1146_2200823	IWA1502	136.1	G	A	G	A	A/G	A	G	L		L	G/P		wsnp_Ex_rep_c103248_88252281	IWA5091	95.2	A	C	C	A	A	A	C	G	G	G	P/L
wsnp_CAP11_c78_114341	IWA808	136.1	A	G	A	A	A	A	A	G/P	G/P	G/P	G/P		wsnp_Ex_c20529_29608872	IWA2543	95.2	C	C	C	C	C	C	C	NP	NP	NP	NP
IAAV3025	IWB34648	136.1	T	G	T	G	G/T	G	T	L		L	G/P		Excalibur_c33079_199	IWB25294	95.2	C	C	C	C	C	C	C	NP	NP	NP	NP
Tdurum_contig62357_527	IWB72890	136.4	G	A	A	A	A	A	A	P/L	P/L	P/L	P/L		wsnp_Ex_rep_c69928_68889568	IWA5659	95.2	T	C	C	T	T	T	C	G	G	G	P/L
Kukri_rep_c105999_572	IWB49127	136.4	C	T	T	T	T	T	T	P/L	P/L	P/L	P/L		wsnp_CAP11_c307_255609	IWA742	95.2	T	C	C	T	T	T	C	G	G	G	P/L
Excalibur_c12996_775	IWB22188	137.5	C	T	T	T	T	T	T	P/L	P/L	P/L	P/L		wsnp_Ex_rep_c103248_88252209	IWA5090	95.2	T	C	C	T	T	T	C	G	G	G	P/L
wsnp_CAP7_c949_486485	IWA1110	137.5	T	C	T	T	T	T	T	G/P	G/P	G/P	G/P		wsnp_Ex_c52405_56014689	IWA4136	95.2	A	G	G	A	A	A	G	G	G	G	P/L
BS00109319_51	IWB12402	137.5	G	A	A	A	A	A	A	P/L	P/L	P/L	P/L		Excalibur_rep_c111672_114	IWB30548	95.2	A	G	G	A	A	A	G	G	G	G	P/L
BS00078324_51	IWB11000	137.5	T	T	T	T	T	T	T	NP	NP	NP	NP		IAAV8980	IWB35571	95.2	G	G	G	G	G	G	G	NP	NP	NP	NP
Ku_c29856_132	IWB39099	137.8	C	C	T	T	T	T	T	P	P	P	P		wsnp_Ku_rep_c71678_71421327	IWA7499	95.2	C	T	T	C	C	C	T	G	G	G	P/L
Ku_c29856_174	IWB39100	137.8	T	C	T	T	T	T	T	G/P	G/P	G/P	G/P		RAC875_c9122_395	IWB61024	95.2	C	T	T	C	C	C	T	G	G	G	P/L
wsnp_CAP11_c827_513472	IWA810	137.8	A	G	A	A	A	A	A	G/P	G/P	G/P	G/P		Excalibur_rep_c106537_63	IWB30210	95.2	C	T	T	C	C	C	T	G	G	G	P/L
Tdurum_contig23024_763	IWB68987	137.8	C	T	C	C	C	C	C	G/P	G/P	G/P	G/P		wsnp_Ex_c51661_55533018	IWA4107	95.5	A	G	G	A	A	A	G	G	G	G	P/L
RAC875_c57656_170	IWB59304	138.3	C	T	C	C	C	C	C	G/P	G/P	G/P	G/P		gwm1177-2B		95.4
Excalibur_c20486_268	IWB23497	138.7	T	C	C	C	C	C	C	P/L	P/L	P/L	P/L		wsnp_Ex_c8641_14485630	IWA4822	95.7	G	G	G	G	G	G	G	NP	NP	NP	NP
Excalibur_c20307_654	IWB23462	138.7	G	G	G	G	G	G	G	NP	NP	NP	NP		Ku_c14053_772	IWB38428	96	A	A	A	A	A	A	A	NP	NP	NP	NP
Ku_c2990_1997	IWB39102	139.4	A	C	A	A	A	A	A	G/P	G/P	G/P	G/P		Kukri_c49219_76	IWB45966	96	C	T	T	C	C	C	T	G	G	G	P/L
RAC875_c22201_461	IWB55310	139.4	A	G	A	A	A	A	A	G/P	G/P	G/P	G/P		Kukri_rep_c70962_1545	IWB50075	96	G	T	T	G	G	G	T	G	G	G	P/L
RAC875_c60161_145	IWB59496	139.4	T	G	T	T	T	T	T	G/P	G/P	G/P	G/P		Excalibur_rep_c107546_206	IWB30273	96	T	T	T	T	T	T	T	NP	NP	NP	NP
BS00071558_51	IWB10556	140	C	T	C	C	C	C	C	G/P	G/P	G/P	G/P		wsnp_Ex_c29434_38471452	IWA3236	96.2	A	A	A	A	A	A	A	NP	NP	NP	NP
wsnp_Ku_rep_c113718_96236830	IWA7432	140	C	T	C	C	C	C	C	G/P	G/P	G/P	G/P		tplb0034a02_1566	IWB74518	96.2	G	A	A	G	G	G	A	G	G	G	P/L
wsnp_Ex_c15341_23592075	IWA2011	142.6	A	G	G	A	G	A	G	G	P/L	G	P/L		wsnp_Ex_rep_c108679_91802578	IWA5168	96.2	G	A	A	G	G	G	A	G	G	G	P/L
wsnp_Ex_c5608_9867710	IWA4288	142.6	C	T	T	C	T	C	T	G	P/L	G	P/L		RAC875_c60230_122	IWB59508	96.2	T	C	C	T	T	T	C	G	G	G	P/L
Kukri_c8718_193	IWB48109	142.8	A	C	C	C	C	C	C	P/L	P/L	P/L	P/L		Ra_c6266_136	IWB52348	96.2	A	G	G	A	A	A	G	G	G	G	P/L
Kukri_c8718_193	IWB48109	142.8	A	C	C	C	C	C	C	P/L	P/L	P/L	P/L		wsnp_CAP11_rep_c4105_1940985	IWA837	96.2	G	G	G	G	G	G	G	NP	NP	NP	NP
RAC875_c1265_1564	IWB53563	142.8	C	T	T	T	T	T	T	P/L	P/L	P/L	P/L		wsnp_Ex_rep_c66524_64799410	IWA5256	96.2	C	T	T	C	C	C	T	G	G	G	P/L
BS00044234_51	IWB8359	142.8	G	A	A	G	A	G	A	G	P/L	G	P/L		Ra_c6266_140	IWB52349	96.2	C	T	T	C	C	C	T	G	G	G	P/L
Tdurum_contig56175_791	IWB72494	143.2	C	C	A	A	A	A	A	P	P	P	P		IAAV1743	IWB34438	96.2	T	T	T	T	T	T	T	NP	NP	NP	NP
BobWhite_rep_c49367_405	IWB4764	144.8	C	A	C	C	C	C	C	G/P	G/P	G/P	G/P		wsnp_Ex_c15985_24399118	IWA2081	96.5	C	C	C	C	C	C	C	NP	NP	NP	NP
BobWhite_c5235_710	IWB3767	146.9	A	A	A	A	A	A	A	NP	NP	NP	NP		BobWhite_c16735_131	IWB951	96.5	G	G	G	G	G	G	G	NP	NP	NP	NP
RAC875_c27696_718	IWB56095	147.4	C	C	C	C	C	C	C	NP	NP	NP	NP		IAAV3255	IWB34687	96.5	T	G	G	T	T	T	G	G	G	G	P/L
Ra_c8394_1381	IWB52737	148	G	A	A	A	A	A	A	P/L	P/L	P/L	P/L		wsnp_JD_c9251_10121369	IWA6216	96.5	T	T	T	T	T	T	T	NP	NP	NP	NP
BS00022202_51	IWB6963	148	A	A	A	A	A	A	A	NP	NP	NP	NP		Kukri_c10017_833	IWB40211	97.2	G	A	A	G	G	G	A	G	G	G	P/L
RAC875_c27696_2299	IWB56094	148	T	T	C	C	C	C	C	P	P	P	P		BS00066545_51	IWB9833	100	G	A	A	G	G	G	A	G	G	G	P/L
Tdurum_contig83837_251	IWB73653	148.1	C	A	C	C	C	C	C	G/P	G/P	G/P	G/P		Ex_c10478_746	IWB19619	100	C	C	C	C	C	C	C	NP	NP	NP	NP
BS00077891_51	IWB10968	148.1	G	G	G	G	G	G	G	NP	NP	NP	NP		Excalibur_c99477_90	IWB29666	100.7	C	A	A	C	C	C	A	G	G	G	P/L
wsnp_Ku_c1552_3060297	IWA6562	148.1	C	T	C	C	C	C	C	G/P	G/P	G/P	G/P		wsnp_be499362B_Td_2_1	IWA326	100.7	C	C	C	C	C	C	C	NP	NP	NP	NP
wsnp_Ku_c1552_3060297	IWA6562	148.1	C	T	C	C	C	C	C	G/P	G/P	G/P	G/P		Kukri_c55599_153	IWB46528	100.7	A	G	G	A	A	A	G	G	G	G	P/L
BS00066295_51	IWB9769	150.9		G	A	A	A	A	A	P	P	P	P		Tdurum_contig61682_187	IWB72819	100.7	A	G	G	A	A	A	G	G	G	G	P/L
RAC875_c35723_106	IWB57103	153.3	G	G	A	A	A	A	A	P	P	P	P		BobWhite_c27816_523	IWB2143	100.7	C	T	T	C	C	C	T	G	G	G	P/L
wsnp_Ex_c23102_32328851	IWA2775	153.7	G	G	A	A	A	A	A	P	P	P	P		Kukri_c8595_953	IWB48057	100.9	T	C	C	T	T	T	C	G	G	G	P/L
wsnp_Ex_c23102_32328852	IWA2776	153.7	G	G	A	A	A	A	A	P	P	P	P		wsnp_Ex_c65790_64067038	IWA4541	100.9	A	G	G	A	A	A	G	G	G	G	P/L
wsnp_BQ160404A_Ta_1_1	IWA614	153.7	G	G	A	A	A	A	A	P	P	P	P		wsnp_JD_c352_546108	IWA6016	100.9	A	G	G	A	A	A	G	G	G	G	P/L
BS00088825_51	IWB11584	157.3	G	A	G	G	G	G	G	G/P	G/P	G/P	G/P		wsnp_Ku_c58640_61287250	IWA7195	100.9	G	G	G	G	G	G	G	NP	NP	NP	NP
BobWhite_c15352_394	IWB778	157.3	A	A	G	G	G	G	G	P	P	P	P		wsnp_BG608232B_Ta_2_2	IWA587	100.9	G	G	G	G	G	G	G	NP	NP	NP	NP
RAC875_c21537_368	IWB55199	157.3	G	A	G	A	G	A	G	L	G/P	L	G/P		BobWhite_c31523_130	IWB2458	100.9	C	T	T	C	C	C	T	G	G	G	P/L
BS00021261_51	IWB6690	157.3	T	C	T	T	T	T	T	G/P	G/P	G/P	G/P		BobWhite_c31986_324	IWB2507	100.9	C	T	T	C	C	C	T	G	G	G	P/L
RAC875_c41659_794	IWB57762	157.3	C	C	T	T	T	T	T	P	P	P	P		RAC875_c25277_324	IWB55767	101.8	C	C	C	C	C	C	C	NP	NP	NP	NP
BS00009838_51	IWB6125	157.3	C	C	T	T	T	T	T	P	P	P	P		Ra_c15365_530	IWB51163	108.2	A	A	A	A	A	A	A	NP	NP	NP	NP
BS00071478_51	IWB10552	157.3	C	C	T	T	T	T	T	P	P	P	P		BobWhite_c9351_274	IWB4602	108.2	A	A	A	A	A	A	A	NP	NP	NP	NP
RAC875_c56692_170	IWB59224	157.3	G	G	A	A	A	A	A	P	P	P	P		wsnp_Ex_c17700_26446810	IWA2253	108.2	A	A	A	A	A	A	A	NP	NP	NP	NP
RAC875_c37085_317	IWB57246	158.8	A	A	G	A	A/G		G	G/L			P		CAP11_c1476_128	IWB12692	108.2	A	A	A	A	A	A	A	NP	NP	NP	NP
wsnp_Ku_c42539_50247333	IWA7045	159	C	C	T	C	C/T	C	T	G/L		G/L	P		wsnp_CAP7_c1453_728076	IWA1036	108.2	C	C	C	C	C	C	C	NP	NP	NP	NP
RAC875_c9700_989	IWB61179	159.2			G	G	G	T	G	P	P		P		wsnp_Ex_c25217_34481787	IWA2955	108.2	T	T	T	T	T	T	T	NP	NP	NP	NP
RAC875_c9700_989	IWB61179	159.2			G	G	G	T	G	P	P		P		RAC875_c32894_1038	IWB56778	108.2	T	T	T	T	T	T	T	NP	NP	NP	NP
wsnp_Ku_c42539_50247426	IWA7046	159.2	G	G	A	A	A	A	A	P	P	P	P		RAC875_c32894_1038	IWB56778	108.2	T	T	T	T	T	T	T	NP	NP	NP	NP
Ra_c14761_1348	IWB51128	159.2	T	T											wsnp_Ex_c29445_38480890	IWA3237	108.9	A	A	A	A	A	A	A	NP	NP	NP	NP
wsnp_Ex_c9428_15641609	IWA4910	161.6	A	C	C	C	C	C	C	P/L	P/L	P/L	P/L		Tdurum_contig12836_418	IWB67747	108.9	A	A	A	A	A	A	A	NP	NP	NP	NP
wsnp_JD_c20555_18262260	IWA5912	164.1	C	C	T	T	T	T	T	P	P	P	P		Kukri_c35153_956	IWB44418	108.9								NP	NP	NP	NP
wsnp_JD_c20555_18262317	IWA5913	164.1	G	G	A	A	A	A	A	P	P	P	P		Tdurum_contig64416_441	IWB72986	108.9	A	G	G	G	G	G	G	P/L	P/L	P/L	P/L
RAC875_c19111_628	IWB54775	164.1	C	C	C	C	C	C	C	NP	NP	NP	NP		Tdurum_contig27880_199	IWB69362	108.9	G	G	G	G	G	G	G	NP	NP	NP	NP
BS00026622_51	IWB7632	164.1	G	G	G	G	G	G	G	NP	NP	NP	NP		Ku_c6050_678	IWB39706	108.9	C	T	T	T	T	T	T	P/L	P/L	P/L	P/L
wsnp_Ex_c3611_6599309	IWA3562	164.9			C	C	C	C	C	P	P	P	P		Ra_c9190_1384	IWB52801	109.2	A	A	A	A	A	A	A	NP	NP	NP	NP
IAAV6957	IWB35275	164.9	G	T	G	G	G	G	G	G/P	G/P	G/P	G/P		wsnp_Ex_c8894_14858193	IWA4853	109.2	G	A	A	A	A	A	A	P/L	P/L	P/L	P/L
Excalibur_c95707_285	IWB29518	165.9	C	C	T	T	T	T	T	P	P	P	P		RAC875_rep_c70357_917	IWB62680	109.2	G	A	A	A	A	A	A	P/L	P/L	P/L	P/L
wsnp_Ku_c19943_29512612	IWA6680	165.9	C	T	T	C	C/T	C	T	G		G	P/L		Tdurum_contig27828_177	IWB69329	109.2	G	A	A	A	A	A	A	P/L	P/L	P/L	P/L
tplb0045p11_893	IWB74845	165.9	C	T	C	T	C/T	T	C	L		L	G/P		wsnp_JD_c758_1132463	IWA6175	109.2	A	C	C	C	C	C	C	P/L	P/L	P/L	P/L
wsnp_CAP7_c1321_664480	IWA1032	167.2	G	A	A	A	A	A	A	P/L	P/L	P/L	P/L		Excalibur_c29734_1152	IWB24879	109.2	A	C	C	C	C	C	C	P/L	P/L	P/L	P/L
wsnp_CAP7_c1321_664478	IWA1031	167.2	T	C	C	C	C	C	C	P/L	P/L	P/L	P/L		Kukri_c35153_145	IWB44417	109.2	A	G	G	G	G	G	G	P/L	P/L	P/L	P/L
IACX7848	IWB36250	167.4	A	C	C	C	C	C	C	P/L	P/L	P/L	P/L		Jagger_c1810_163	IWB36462	109.2	G	G	G	G	G	G	G	NP	NP	NP	NP
wsnp_Ku_rep_c103889_90513052	IWA7406	168.4	A	A	G	A	A/G	A	G	G/L		G/L	P		RAC875_c29716_871	IWB56373	110.6	G	A	A	A	A	A	A	P/L	P/L	P/L	P/L
Ra_c70829_369	IWB52523	168.4	C	C	C	T	C/T	T	C				NP		Excalibur_c42364_134	IWB26325	110.6	G	A	A	A	A	A	A	P/L	P/L	P/L	P/L
RAC875_c105310_155	IWB53096	168.4	G	G	A	G	G	G	A	G/L	G/L	G/L	P		RAC875_c67311_429	IWB60084	110.6	C	C	C	C	C	C	C	NP	NP	NP	NP
wsnp_Ex_c7071_12171619	IWA4621	168.9	A	A	G	A	A/G	A	G	G/L		G/L	P		Ra_c111671_555	IWB50897	110.6	A	G	G	G	G	G	G	P/L	P/L	P/L	P/L
wsnp_Ex_c7071_12171222	IWA4620	168.9	T	T	C	T	C/T	T	C	G/L		G/L	P		IACX7505	IWB36203	110.6	C	T	T	T	T	T	T	P/L	P/L	P/L	P/L
Excalibur_c25630_537	IWB24348	170.6	T	T	T	C	C/T	C	C						Tdurum_contig92604_368	IWB73809	112.3	G	G	G	G	G	G	G	NP	NP	NP	NP
wsnp_Ku_c44760_51961180	IWA7074	172.9	C	A	C	A	A	A	A	L	L	L	L		D_contig09015_259	IWB15495	112.5	T	T	T	T	T	T	T	NP	NP	NP	NP
BS00065529_51	IWB9574	172.9	G	A		G	G	G	G						Tdurum_contig26542_457	IWB69271	114.4	A	A	A	A	A	A	A	NP	NP	NP	NP
Excalibur_c113078_320	IWB21840	172.9	C	T	C	T	T	T	T	L	L	L	L		Kukri_c4097_898	IWB45087	115.5	G	A	A	A	A	A	A	P/L	P/L	P/L	P/L
RAC875_c2359_652	IWB55540	174.5	A	G	A	G	G	G	G	L	L	L	L		wsnp_BE490763B_Ta_2_2	IWA243	115.5	C	T	T	T	T	T	T	P/L	P/L	P/L	P/L
RAC875_c2359_652	IWB55540	174.5	A	G	A	G	G	G	G	L	L	L	L		RFL_Contig2290_184	IWB63897	115.5	T	T	T	T	T	T	T	NP	NP	NP	NP
RFL_Contig6074_1058	IWB65210	176	A	A	G	G	G	G	G	P	P	P	P		Excalibur_c114791_328	IWB21895	116	C	C	C	C	C	C	C	NP	NP	NP	NP
BS00010809_51	IWB6292	176	T	T	T	T	T	T	T	NP	NP	NP	NP		wsnp_Ex_c114_230248	IWA1489	118.7	C	A	A	A	A	A	A	P/L	P/L	P/L	P/L
wsnp_Ex_c53442_56678505	IWA4187	176.2	G	A	G	G	G	G	G	G/P	G/P	G/P	G/P		wsnp_Ex_c114_229879	IWA1488	118.7	G	A	A	A	A	A	A	P/L	P/L	P/L	P/L
Kukri_c5789_1029	IWB46699	180.3			T		T			G/L	P	G/L	G/L		Excalibur_c6922_1393	IWB28529	118.7	A	G	G	G	G	G	G	P/L	P/L	P/L	P/L
Kukri_c76449_186	IWB47683	180.3	G	G	G	G	G	G	G	NP	NP	NP	NP		wsnp_JD_rep_c67103_42432235	IWA6317	118.7	T	G	G	G	G	G	G	P/L	P/L	P/L	P/L
Kukri_c76449_186	IWB47683	180.3	G	G	G	G	G	G	G	NP	NP	NP	NP		IAAV5350	IWB35013	119.4	C	A	A	A	A	A	A	P/L	P/L	P/L	P/L
Excalibur_rep_c102881_88	IWB29877	180.5	A	A	A	A	A	A	A	NP	NP	NP	NP		IAAV5350	IWB35013	119.4	C	A	A	A	A	A	A	P/L	P/L	P/L	P/L
wsnp_Ex_c22547_31738007	IWA2724	180.5	T	T	T	C	C	C	C						RFL_Contig4856_71	IWB64817	119.5	T	T	T	T	T	T	T	NP	NP	NP	NP
Tdurum_contig54832_139	IWB72397	181.4	C	T		C	C	C	C						BS00035335_51	IWB8009	119.6	A	G	G	G	G	G	G	P/L	P/L	P/L	P/L
Excalibur_c61603_1052	IWB28062	181.8	A	A	A	A	A	A	A	NP	NP	NP	NP		BS00091068_51	IWB11689	120.1	A	C	C	C	C	C	C	P/L	P/L	P/L	P/L
Tdurum_contig61864_1352	IWB72832	181.8	G	A	G	G	G	G	G	G/P	G/P	G/P	G/P		BS00064448_51	IWB9286	120.2	A	A	A	A	A	A	A	NP	NP	NP	NP
wsnp_Ex_c61603_61581245	IWA4438	181.8	A	G	A	A	A	A	A	G/P	G/P	G/P	G/P		BS00022800_51	IWB7263	120.2	C	A	A	A	A	A	A	P/L	P/L	P/L	P/L
Excalibur_rep_c102327_102	IWB29819	182.9	A	G	A	A	A	A	A	G/P	G/P	G/P	G/P		BS00093993_51	IWB11849	120.2	C	C	C	C	C	C	C	NP	NP	NP	NP
Tdurum_contig17062_221	IWB68610	183.2	C	T	C	C	C	C	C	G/P	G/P	G/P	G/P		Tdurum_contig30930_184	IWB70131	120.2	C	T	C	C	C	C	C	G/P	G/P	G/P	G/P
wsnp_RFL_Contig2805_2579582	IWA8393	183.2	T	T	C	C	T	C	T	P	G/L	P	G/L		Kukri_c19751_873	IWB42187	120.2	A	A	G	G	G	G	G	P	P	P	P
Kukri_c57593_79	IWB46674	183.3													BS00093992_51	IWB11848	120.2	A	G	G	G	G	G	G	P/L	P/L	P/L	P/L
Kukri_rep_c98227_230	IWB50566	183.3	A	G	A	A	A	A	A	G/P	G/P	G/P	G/P		IAAV717	IWB35303	120.2	T	T	T	T	T	T	T	NP	NP	NP	NP
Tdurum_contig29240_206	IWB69742	184.1	G	A	G	G	G	G	G	G/P	G/P	G/P	G/P		wsnp_Ex_c7203_12370983	IWA4636	120.8	T	T	T	T	T	T	T	NP	NP	NP	NP
Kukri_rep_c98227_390	IWB50567	184.1	G	G	A	A	G	A	G	P	G/L	P	G/L		wsnp_Ex_rep_c67543_66165372	IWA5411	121.2	T	T	G	G	G	G	G	P	P	P	P
tplb0032g12_1241	IWB74465	184.1	T	T	C	C	T	C	T	P	G/L	P	G/L		wsnp_Ex_c10838_17631243	IWA1393	121.5	C	C	A	A	A	A	A	P	P	P	P
Excalibur_c52115_233	IWB27289	186.2	T	C	T	T	C	T	C	G/P	L	G/P	L		BobWhite_rep_c48906_121	IWB4713	121.5	G	G	G	G	G	G	G	NP	NP	NP	NP
Excalibur_c52115_233	IWB27289	186.2	T	C	T	T	C	T	C	G/P	L	G/P	L		IAAV5226	IWB34989	121.5	G	G	T	T	T	T	T	P	P	P	P
wsnp_Ex_c52115_55827442	IWA4124	186.2	A	G	A	A	G	A	G	G/P	L	G/P	L		wsnp_Ex_c55735_58127324	IWA4275	122.2	A	C	A	A	A	A	A	G/P	G/P	G/P	G/P
wsnp_Ex_c52115_55827442	IWA4124	186.2	A	G	A	A	G	A	G	G/P	L	G/P	L		Ex_c55735_1012	IWB20922	122.2	C	T	C	C	C	C	C	G/P	G/P	G/P	G/P
Kukri_c10757_183	IWB40425	186.8	T	T	G	G	T	G	T	P	G/L	P	G/L		wsnp_Ku_c12037_19549078	IWA6453	123.4	A	G	A	A	A	A	A	G/P	G/P	G/P	G/P
wsnp_Ex_c6961_11998812	IWA4594	187.1	A	A	C	C	A	C	A	P	G/L	P	G/L		Ku_c12037_482	IWB38293	123.4	T	T	C	C	C	C	C	P	P	P	P
wsnp_JD_c5861_7018974	IWA6115	187.1	G	A	G	G	A	G	A	G/P	L	G/P	L		CAP12_c2472_60	IWB13303	123.8	A	G	A	A	A	A	A	G/P	G/P	G/P	G/P
Kukri_c855_2107	IWB48036	187.1	G	A	G	G	A	G	A	G/P	L	G/P	L		wsnp_Ex_c1758_3326792	IWA2237	124.4	C	C	C	C	C	C	C	NP	NP	NP	NP
IAAV6961	IWB35278	187.1	T	C	T	T	C	T	C	G/P	L	G/P	L		wsnp_Ra_c28955_38371323	IWA7825	124.4	C	C	C	C	C	C	C	NP	NP	NP	NP
BS00110681_51	IWB12587	187.1	T	C	T	T	C	T	C	G/P	L	G/P	L		IAAV3303	IWB34696	124.4	G	G	G	G	G	G	G	NP	NP	NP	NP
wsnp_Ex_c6961_12000176	IWA4595	187.1	A	G	A	A	G	A	G	G/P	L	G/P	L		Kukri_c24669_51	IWB43016	124.6								NP	NP	NP	NP
Kukri_c5693_1983	IWB46622	187.1	A	G	A	A	G	A	G	G/P	L	G/P	L		wsnp_Ex_rep_c68194_66973531	IWA5513	124.9	A	A	A	A	A	A	A	NP	NP	NP	NP
BobWhite_c32347_219	IWB2539	187.1	A	G	A	A	G	A	G	G/P	L	G/P	L		Ex_c2510_477	IWB20275	124.9	A	A	A	A	A	A	A	NP	NP	NP	NP
wsnp_Ku_c5693_10079343	IWA7185	187.1	C	T	C	C	T	C	T	G/P	L	G/P	L		Excalibur_rep_c67411_210	IWB30854	124.9	C	C	C	C	C	C	C	NP	NP	NP	NP
BS00111016_51	IWB12618	187.1	C	T	C	C	T	C	T	G/P	L	G/P	L		Kukri_c6552_4243	IWB47243	124.9	C	C	C	C	C	C	C	NP	NP	NP	NP
Kukri_c855_1907	IWB48035	187.1	C	T	C	C	T	C	T	G/P	L	G/P	L		Excalibur_c6807_1155	IWB28486	124.9	C	C	C	C	C	C	C	NP	NP	NP	NP
BS00003730_51	IWB5879	188.4	C	C	C	C	C	C	C	NP	NP	NP	NP		JG_c2092_196	IWB37941	124.9	T	T	C	C	C	C	C	P	P	P	P
BS00022810_51	IWB7268	188.4	A	A	A	A	A	A	A	NP	NP	NP	NP		Excalibur_c5064_765	IWB27166	124.9	G	G	G	G	G	G	G	NP	NP	NP	NP
BS00022810_51	IWB7268	188.4	A	A	A	A	A	A	A	NP	NP	NP	NP		Tdurum_contig66317_77	IWB73040	124.9	C	C	T	T	T	T	T	P	P	P	P
CAP7_rep_c5949_55	IWB14426	189.5	C	A	C	C	A	C	A	G/P	L	G/P	L		RAC875_c7540_366	IWB60374	124.9	T	T	T	T	T	T	T	NP	NP	NP	NP
RAC875_rep_c69356_504	IWB62560	189.5	A	A	A	A	A	A	A	NP	NP	NP	NP		wsnp_Ex_c46576_52042185	IWA3973	126.6	G	G	A	A	A	A	A	P	P	P	P
IAAV6119	IWB35146	189.5	C	C	C	C	C	C	C	NP	NP	NP	NP		BS00012071_51	IWB6524	126.6	A	A	C	C	C	C	C	P	P	P	P
wsnp_CAP11_rep_c4346_2050918	IWA865	189.5	C	C	T	T	C	T	C	P	G/L	P	G/L		BS00070861_51	IWB10507	126.6								NP	NP	NP	NP
wsnp_CAP11_rep_c4346_2051052	IWA866	189.5	T	C	T	T	C	T	C	G/P	L	G/P	L		BS00070861_51	IWB10507	126.6								NP	NP	NP	NP
Kukri_rep_c70199_506	IWB49992	189.5	C	C	C	C	C	C	C	NP	NP	NP	NP		IAAV9183	IWB35602	126.6								NP	NP	NP	NP
BobWhite_rep_c49999_538	IWB4829	189.5	C	C	C	C	C	C	C	NP	NP	NP	NP		Tdurum_contig7144_602	IWB73199	126.6	C	C	T	T	T	T	T	P	P	P	P
BobWhite_rep_c49999_538	IWB4829	189.5	C	C	C	C	C	C	C	NP	NP	NP	NP		wsnp_JD_c47318_32176833	IWA6076	126.6	C	C	T	T	T	T	T	P	P	P	P
BobWhite_c25105_507	IWB1874	189.6	C	T	T	T	T	T	T	P/L	P/L	P/L	P/L		GENE-1125_32	IWB32250	127.6	G	G	A	A	A	A	A	P	P	P	P
BS00022811_51	IWB7269	189.9	T	T	T	T	T	T	T	NP	NP	NP	NP		Tdurum_contig54925_202	IWB72407	127.6	A	A	C	C	C	C	C	P	P	P	P
Kukri_c40353_179	IWB45030	190.5	G	A	G	G	G	G	G	G/P	G/P	G/P	G/P		GENE-1375_20	IWB32428	127.6	C	C	C	C	C	C	C	NP	NP	NP	NP
Ku_c19745_892	IWB38711	190.5	A	G	A	A	A	A	A	G/P	G/P	G/P	G/P		BS00064528_51	IWB9310	127.6	C	C	C	C	C	C	C	NP	NP	NP	NP
wsnp_CAP8_rep_c3844_1896355	IWA1223	190.5	G	G	G	G	G	G	G	NP	NP	NP	NP		Tdurum_contig54925_415	IWB72411	127.6	T	T	C	C	C	C	C	P	P	P	P
BobWhite_c6690_965	IWB4220	190.5	G	G	G	G	G	G	G	NP	NP	NP	NP		Tdurum_contig54925_225	IWB72408	127.6	T	T	T	T	T	T	T	NP	NP	NP	NP
Ku_c19745_1093	IWB38709	190.5	T	T	C	C	C	C	C	P	P	P	P		Tdurum_contig46389_1459	IWB71677	127.6								NP	NP	NP	NP
Excalibur_rep_c105674_99	IWB30144	191.4	C	C	T	T	T	T	T	P	P	P	P		Tdurum_contig46389_1540	IWB71678	127.6								NP	NP	NP	NP
BS00011622_51	IWB6450	191.4	T	G	T	T	T	T	T	G/P	G/P	G/P	G/P		Tdurum_contig42112_2432	IWB70862	127.6								NP	NP	NP	NP
IACX13137	IWB35735	191.4	T	T	C	C	C	C	C	P	P	P	P		wsnp_JD_c52_87219	IWA6093	127.6	A	G	G	G	G	G	G	P/L	P/L	P/L	P/L
Tdurum_contig59467_433	IWB72648	192.6	A	A	C	C	C	C	C	P	P	P	P		TA002671-0128-w	IWB65589	127.6	G	G	G	G	G	G	G	NP	NP	NP	NP
wsnp_Ra_c7112_12318340	IWA8057	192.6	C	C	C	C	C	C	C	NP	NP	NP	NP		RFL_Contig337_1645	IWB64322	127.6	T	T	G	G	G	G	G	P	P	P	P
IAAV5550	IWB35043	192.6	C	C	A	A	A	A	A	P	P	P	P		Ra_c4051_1010	IWB52020	127.6	C	T	T	T	T	T	T	P/L	P/L	P/L	P/L
wsnp_Ex_c5839_10246915	IWA4364	192.6	T	C	C	C	C	C	C	P/L	P/L	P/L	P/L		GENE-0910_153	IWB32140	127.7	C	T	C	C	C	C	C	G/P	G/P	G/P	G/P
wsnp_Ex_c31955_40681185	IWA3371	192.6	C	T	C	C	C	C	C	G/P	G/P	G/P	G/P		Kukri_c9785_62	IWB48486	128	A	A	A	A	A	A	A	NP	NP	NP	NP
wsnp_Ex_c6142_10746442	IWA4434	192.6	T	T	T	T	T	T	T	NP	NP	NP	NP		wsnp_Ex_c24711_33964543	IWA2924	128	C	A	A	A	A	A	A	P/L	P/L	P/L	P/L
wsnp_Ex_c916_1767286	IWA4887	192.6	T	T	C	C	C	C	C	P	P	P	P		BobWhite_rep_c50458_213	IWB4886	128	G	A	A	A	A	A	A	P/L	P/L	P/L	P/L
Kukri_c28968_130	IWB43619	192.9	G	A	G	G	G	G	G	G/P	G/P	G/P	G/P		Excalibur_c73922_55	IWB28695	128	A	A	A	A	A	A	A	NP	NP	NP	NP
Tdurum_contig97505_172	IWB73997	193	C	A	C	C	C	C	C	G/P	G/P	G/P	G/P		GENE-0609_166	IWB31994	128	C	T	C	C	C	C	C	G/P	G/P	G/P	G/P
Excalibur_c34189_122	IWB25431	193.1	G	G	G	G	G	G	G	NP	NP	NP	NP		Tdurum_contig82770_296	IWB73594	128	T	T	C	C	C	C	C	P	P	P	P
wsnp_Ex_c53387_56641291	IWA4177	193.1	T	T	T	T	T	T	T	NP	NP	NP	NP		BS00041922_51	IWB8295	128	C	T	C	C	C	C	C	G/P	G/P	G/P	G/P
Kukri_c9728_1171	IWB48466	193.7	A	A	G	G	G	G	G	P	P	P	P		Ex_c24711_1153	IWB20255	128	A	A	G	G	G	G	G	P	P	P	P
Ku_c43151_811	IWB39426	193.7	T	T	T	T	T	T	T	NP	NP	NP	NP		CAP7_rep_c5636_102	IWB14419	128	G	T	T	T	T	T	T	P/L	P/L	P/L	P/L
Tdurum_contig12454_585	IWB67604	193.9	C	A	C	C	C	C	C	G/P	G/P	G/P	G/P		Excalibur_c73922_109	IWB28694	128	T	T	T	T	T	T	T	NP	NP	NP	NP
Excalibur_c46453_144	IWB26780	193.9	A	G	A	A	A	A	A	G/P	G/P	G/P	G/P		Kukri_c1460_1032	IWB41234	128.4	G	A	G	G	G	G	G	G/P	G/P	G/P	G/P
BS00002510_51	IWB5812	194.6	C	C	C	C	C	C	C	NP	NP	NP	NP		IAAV5675	IWB35072	128.7	G	A	A	A	A	A	A	P/L	P/L	P/L	P/L
BS00067682_51	IWB10118	194.7	C	C	T	T	T	T	T	P	P	P	P		RAC875_rep_c72879_435	IWB62910	128.7	G	G	A	A	A	A	A	P	P	P	P
BS00068033_51	IWB10213	195.1	C	C	A	A	A	A	A	P	P	P	P		wsnp_JD_c11975_12326445	IWA5789	128.7	G	G	A	A	A	A	A	P	P	P	P
wsnp_Ku_c28104_38042857	IWA6833	195.1	T	C	C	C	C	C	C	P/L	P/L	P/L	P/L		BS00012036_51	IWB6515	128.7	C	C	C	C	C	C	C	NP	NP	NP	NP
Tdurum_contig42487_1555	IWB71178	195.1			T	T	T	T	T	P	P	P	P		TA002269-1202	IWB65526	128.7	G	G	G	G	G	G	G	NP	NP	NP	NP
Excalibur_c6101_608	IWB28007	195.1	C	T	C	C	C	C	C	G/P	G/P	G/P	G/P		Tdurum_contig31911_195	IWB70307	128.7	G	G	T	T	T	T	T	P	P	P	P
RFL_Contig2834_890	IWB64099	195.6	C	C	C	C	C	C	C	NP	NP	NP	NP		Tdurum_contig12831_69	IWB67744	129.5	C	A	A	A	A	A	A	P/L	P/L	P/L	P/L
wsnp_CAP11_c298_250917	IWA737	197.6	C	C	C	C	C	C	C	NP	NP	NP	NP		Ra_c68109_376	IWB52433	129.5	A	A	A	A	A	A	A	NP	NP	NP	NP
BS00061911_51	IWB8847	197.6	C	C	C	C	C	C	C	NP	NP	NP	NP		wsnp_Ex_rep_c67561_66188180	IWA5413	129.5	G	G	G	G	G	G	G	NP	NP	NP	NP
wsnp_BE445506A_Ta_2_2	IWA179	197.6	C	C	C	C	C	C	C	NP	NP	NP	NP		Excalibur_c71500_231	IWB28591	129.5	A	A	A	A	A	A	A	NP	NP	NP	NP
Ku_c16600_2646	IWB38550	197.6	G	G	G	G	G	G	G	NP	NP	NP	NP		GENE-0675_104	IWB32027	129.5	T	C	C	C	C	C	C	P/L	P/L	P/L	P/L
Kukri_rep_c68371_1242	IWB49784	197.6	G	G	G	G	G	G	G	NP	NP	NP	NP		Kukri_c4294_371	IWB45296	129.8	G	A	A	A	A	A	A	P/L	P/L	P/L	P/L
tplb0031i24_1212	IWB74437	197.6	G	G	T	T	T	T	T	P	P	P	P		wsnp_Ex_c17845_26604587	IWA2261	129.8	G	G	A	A	A	A	A	P	P	P	P
wsnp_Ku_c16022_24798741	IWA6576	200	G	G	A	A	A	A	A	P	P	P	P		Ra_c71978_532	IWB52559	129.8	C	C	C	C	C	C	C	NP	NP	NP	NP
wsnp_BF483039A_Ta_2_1	IWA501	200.8	C	C	C	C	C	C	C	NP	NP	NP	NP		TA001720-0874	IWB65443	129.8	A	G	G	G	G	G	G	P/L	P/L	P/L	P/L
BS00061593_51	IWB8841	203.2	T	T	G	G	G	G	G	P	P	P	P		Kukri_c97631_275	IWB48474	129.8	C	T	T	T	T	T	T	P/L	P/L	P/L	P/L
IACX5996	IWB36088	203.4	C	C	C	C	C	C	C	NP	NP	NP	NP		wsnp_BF473744B_Ta_2_2	IWA470	129.8	T	T	T	T	T	T	T	NP	NP	NP	NP
wsnp_JD_c19925_17854742	IWA5904	203.5	C	C	T	T	T	T	T	P	P	P	P		Ku_c8927_2075	IWB40126	130.1	C	C	C	C	C	C	C	NP	NP	NP	NP
wsnp_Ku_c3929_7189422	IWA7005	203.5	C	C	T	T	T	T	T	P	P	P	P		Ku_c8927_2075	IWB40126	130.1	C	C	C	C	C	C	C	NP	NP	NP	NP
BS00020236_51	IWB6675	203.5	C	C	T	T	T	T	T	P	P	P	P		Tdurum_contig12459_491	IWB67608	130.1	C	T	T	T	T	T	T	P/L	P/L	P/L	P/L
RAC875_c8752_1079	IWB60899	204.2	G	A	G	G	G	G	G	G/P	G/P	G/P	G/P		Tdurum_contig51168_326	IWB72164	130.1	G	A	G	G	G	G	G	G/P	G/P	G/P	G/P
RFL_Contig2814_604	IWB64078	204.2	C	C	T	T	T	T	T	P	P	P	P		RAC875_rep_c91134_949	IWB63291	131.2	A	G	A	A	A	A	A	G/P	G/P	G/P	G/P
wsnp_Ra_c12773_20367106	IWA7592	204.2	G	G	A	A	A	A	A	P	P	P	P		BS00105409_51	IWB12242	131.2	G	G	G	G	G	G	G	NP	NP	NP	NP
RAC875_c12733_1509	IWB53576	204.2	G	G	A	A	A	A	A	P	P	P	P		Kukri_c49007_501	IWB45932	131.2	C	C	C	C	C	C	C	NP	NP	NP	NP
Tdurum_contig46717_2021	IWB71711	204.2	C	C	T	T	T	T	T	P	P	P	P		BS00010567_51	IWB6244	131.2	C	T	T	T	T	T	T	P/L	P/L	P/L	P/L
Kukri_c11530_92	IWB40616	204.2	T	T	C	C	C	C	C	P	P	P	P		Kukri_c3024_1268	IWB43829	131.2								NP	NP	NP	NP
BS00075731_51	IWB10825	204.6	G	A	G	G	G	G	G	G/P	G/P	G/P	G/P		IAAV7841	IWB35393	131.2	A	A	A	A	A	A	A	NP	NP	NP	NP
RAC875_c1499_568	IWB54038	205.2			C	C	C	C	C	P	P	P	P		GENE-1444_162	IWB32487	131.2	G	A	G	G	G	G	G	G/P	G/P	G/P	G/P
Tdurum_contig28828_664	IWB69640	205.2			G		A/G	G	G	G/L		P	P		Excalibur_c25414_806	IWB24309	131.2	T	C	C	C	C	C	C	P/L	P/L	P/L	P/L
BS00071736_51	IWB10573	205.2		T	G	G	G	G	G	P	P	P	P		wsnp_RFL_Contig3522_3685860	IWA8478	131.2	C	C	C	C	C	C	C	NP	NP	NP	NP
Ra_c956_2318	IWB52831	205.2		T	C	C	C	C	C	P	P	P	P		Excalibur_c3762_715	IWB25841	131.2	C	C	C	C	C	C	C	NP	NP	NP	NP
RFL_Contig602_627	IWB65192	205.2	C	C	C	C	C	C	C	NP	NP	NP	NP		Kukri_rep_c68957_201	IWB49833	131.2	T	G	G	G	G	G	G	P/L	P/L	P/L	P/L
wsnp_Ra_c389_826890	IWA7904	206.4	A	A	G	G	G	G	G	P	P	P	P		wsnp_Ex_c10084_16572374	IWA1275	131.2	T	C	C	C	C	C	C	P/L	P/L	P/L	P/L
RAC875_c18668_513	IWB54715	206.4	C	C	T	T	T	T	T	P	P	P	P		wsnp_Ex_c10084_16572374	IWA1275	131.2	T	C	C	C	C	C	C	P/L	P/L	P/L	P/L
Kukri_c18055_1740	IWB41880	206.4	C	C	C	C	C	C	C	NP	NP	NP	NP		RAC875_c8093_605	IWB60632	131.5	C	T	T	T	T	T	T	P/L	P/L	P/L	P/L
Tdurum_contig45618_1089	IWB71625	206.4	C	T	C	C	C	C	C	G/P	G/P	G/P	G/P		BS00079013_51	IWB11045	131.6	C	T	C	C	C	C	C	G/P	G/P	G/P	G/P
															BobWhite_c12134_1140	IWB309	131.6	C	T	C	C	C	C	C	G/P	G/P	G/P	G/P
															wsnp_Ex_c922_1775246	IWA4890	131.6	T	C	C	C	C	C	C	P/L	P/L	P/L	P/L
															RAC875_c3947_441	IWB57521	131.6	T	C	T	T	T	T	T	G/P	G/P	G/P	G/P
															Excalibur_rep_c108225_302	IWB30332	132.2	G	A	G	G	G	G	G	G/P	G/P	G/P	G/P
															Kukri_c49010_266	IWB45933	132.3	T	C	C	C	C	C	C	P/L	P/L	P/L	P/L
															Kukri_rep_c101529_1199	IWB48659	132.3	T	C	C	C	C	C	C	P/L	P/L	P/L	P/L
															Tdurum_contig68666_570	IWB73114	132.3	A	G	A	A	A	A	A	G/P	G/P	G/P	G/P
															BS00009247_51	IWB6031	132.3	C	T	T	T	T	T	T	P/L	P/L	P/L	P/L
															BobWhite_c5543_492	IWB3891	132.5	A	G	A	A	A	A	A	G/P	G/P	G/P	G/P
															Tdurum_contig59522_262	IWB72650	132.6	T	C	T	T	T	T	T	G/P	G/P	G/P	G/P
															wsnp_Ex_c58274_59639258	IWA4358	132.6	G	G	A	A	A	A	A	P	P	P	P
															BobWhite_rep_c64679_73	IWB5492	132.8	A	A	A	A	A	A	A	NP	NP	NP	NP
															CAP7_c1933_170	IWB13870	132.8								NP	NP	NP	NP
															Tdurum_contig5691_596	IWB72542	133	A	G	A	A	A	A	A	G/P	G/P	G/P	G/P
															Excalibur_c105074_293	IWB21660	133.3	C	C	T	T	T	T	T	P	P	P	P
															BS00080967_51	IWB11159	133.3	A	A	A	A	A	A	A	NP	NP	NP	NP
															TA004957-0405	IWB65910	133.3	G	G	A	A	A	A	A	P	P	P	P
															Kukri_c18459_2622	IWB41975	133.3	C	C	C	C	C	C	C	NP	NP	NP	NP
															BobWhite_c41676_137	IWB3192	134.8								NP	NP	NP	NP
															BS00046166_51	IWB8421	134.8	C	C	C	C	C	C	C	NP	NP	NP	NP
															Tdurum_contig18858_324	IWB68759	135.2	C	C	C	C	C	C	C	NP	NP	NP	NP
															Excalibur_c64983_65	IWB28337	135.2	C	T	T	T	T	T	T	P/L	P/L	P/L	P/L
															Excalibur_rep_c86807_132	IWB31368	135.6	G	A	A	A	A	A	A	P/L	P/L	P/L	P/L
															Excalibur_c1353_1364	IWB22281	135.6	C	T	T	T	T	T	T	P/L	P/L	P/L	P/L
															Excalibur_rep_c77221_93	IWB31274	136.6	T	T	T	T	T	T	T	NP	NP	NP	NP
															BS00022717_51	IWB7226	136.6	A	G	G	G	G	G	G	P/L	P/L	P/L	P/L
															wsnp_Ra_rep_c74497_72390803	IWA8195	137.2	G	G	G	G	G	G	G	NP	NP	NP	NP
															GENE-0808_728	IWB32106	137.9	A	A	A	A	A	A	A	NP	NP	NP	NP
															Ku_c69608_894	IWB39857	137.9	A	G	G	G	G	G	G	P/L	P/L	P/L	P/L
															Ku_c69608_894	IWB39857	137.9	A	G	G	G	G	G	G	P/L	P/L	P/L	P/L
															BS00067572_51	IWB10081	137.9	C	A	A	A	A	A	A	P/L	P/L	P/L	P/L
															Excalibur_c40976_111	IWB26189	137.9	C	C	C	C	C	C	C	NP	NP	NP	NP
															Tdurum_contig55699_246	IWB72468	137.9	G	G	G	G	G	G	G	NP	NP	NP	NP
															BobWhite_rep_c64049_232	IWB5436	137.9	C	C	C	C	C	C	C	NP	NP	NP	NP
															CAP8_rep_c6372_264	IWB15055	137.9	T	T	T	T	T	T	T	NP	NP	NP	NP
															wsnp_Ex_c40976_47910672	IWA3742	137.9	T	C	C	C	C	C	C	P/L	P/L	P/L	P/L
															BS00059896_51	IWB8789	137.9	T	T	T	T	T	T	T	NP	NP	NP	NP
															BS00023124_51	IWB7433	137.9	T	T	T	T	T	T	T	NP	NP	NP	NP
															BS00010012_51	IWB6150	137.9	T	T	T	T	T	T	T	NP	NP	NP	NP
															wsnp_CAP11_rep_c4111_1943544	IWA840	137.9	T	T	T	T	T	T	T	NP	NP	NP	NP
															wsnp_Ex_c5619_9884202	IWA4294	137.9								NP	NP	NP	NP
															Tdurum_contig80351_311	IWB73472	137.9								NP	NP	NP	NP
															Tdurum_contig80351_311	IWB73472	137.9								NP	NP	NP	NP
															wsnp_Ra_c10658_17500498	IWA7540	137.9								NP	NP	NP	NP
															wsnp_Ra_c10658_17500498	IWA7540	137.9								NP	NP	NP	NP
															BS00016650_51	IWB6631	137.9	A	A	A	A	A	A	A	NP	NP	NP	NP
															BobWhite_c12157_747	IWB318	137.9	G							P/L	P/L	P/L	P/L
															BobWhite_c12157_747	IWB318	137.9	G							P/L	P/L	P/L	P/L
															BobWhite_c8253_397	IWB4443	137.9	G	G	G	G	G	G	G	NP	NP	NP	NP
															wsnp_CAP7_c3635_1688824	IWA1083	137.9	G	G	G	G	G	G	G	NP	NP	NP	NP
															CAP8_rep_c8162_101	IWB15068	137.9	T	T	T	T	T	T	T	NP	NP	NP	NP
															RAC875_c8197_810	IWB60670	137.9	C	C	C	C	C	C	C	NP	NP	NP	NP
															Excalibur_c40976_87	IWB26191	137.9	C	C	C	C	C	C	C	NP	NP	NP	NP
															BS00081231_51	IWB11177	137.9	T	C	C	C	C	C	C	P/L	P/L	P/L	P/L
															JD_c2156_2040	IWB37190	137.9	T	C	C	C	C	C	C	P/L	P/L	P/L	P/L
															Excalibur_c76665_98	IWB28807	137.9	T	T	T	T	T	T	T	NP	NP	NP	NP
															Ku_c68792_310	IWB39836	137.9	T	T	T	T	T	T	T	NP	NP	NP	NP
															Ku_c68792_310	IWB39836	137.9	T	T	T	T	T	T	T	NP	NP	NP	NP
															BS00104667_51	IWB12230	138.1	G	G	G	G	G	G	G	NP	NP	NP	NP
															tplb0048g05_866	IWB74910	138.1	G	G	G	G	G	G	G	NP	NP	NP	NP
															IAAV6424	IWB35200	139.2	C	C	C	C	C	C	C	NP	NP	NP	NP
															Excalibur_rep_c111801_55	IWB30560	140.3	C	C	C	C	C	C	C	NP	NP	NP	NP
															Kukri_c31059_130	IWB43934	140.3	A	G	G	G	G	G	G	P/L	P/L	P/L	P/L
															BS00066719_51	IWB9873	140.3	C	T	T		T	T	T		P/L	P/L	P/L
															Kukri_c52356_96	IWB46242	140.3	T	T	T	T	T	T	T	NP	NP	NP	NP
															IACX6309	IWB36140	140.4	A	G	G	G	G	G	G	P/L	P/L	P/L	P/L
															Tdurum_contig10219_295	IWB66366	140.4	C	C	C	C	C	C	C	NP	NP	NP	NP
															Excalibur_c65341_303	IWB28363	140.4	G	G	G	G	G	G	G	NP	NP	NP	NP
															IACX2158	IWB35840	140.4	G	G	G	G	G	G	G	NP	NP	NP	NP
															Kukri_c84629_315	IWB48012	140.4	C	T	T	T	T	T	T	P/L	P/L	P/L	P/L
															Excalibur_c46178_303	IWB26742	140.4	T	T	T	T	T	T	T	NP	NP	NP	NP
															RFL_Contig3172_1752	IWB64246	140.4	T	T	T	T	T	T	T	NP	NP	NP	NP
															Excalibur_c7449_587	IWB28722	140.4	T	T	T	T	T	T	T	NP	NP	NP	NP
															RAC875_c17455_152	IWB54476	140.4	C	C	C	C	C	C	C	NP	NP	NP	NP
															wsnp_Ex_c5123_9088111	IWA4096	141.2	A	G	G	G	G	G	G	P/L	P/L	P/L	P/L
															wsnp_Ex_c5123_9089025	IWA4097	141.2	G	G	G	G	G	G	G	NP	NP	NP	NP
															wsnp_Ex_c5123_9087869	IWA4095	141.2	C	T	T	T	T	T	T	P/L	P/L	P/L	P/L
															wsnp_Ku_c9901_16493072	IWA7371	141.2	T	T	T	T	T	T	T	NP	NP	NP	NP
															Excalibur_c36280_764	IWB25695	142.2	A	C	C	C	C	C	C	P/L	P/L	P/L	P/L
															BS00046164_51	IWB8419	142.2	A	C	C	C	C	C	C	P/L	P/L	P/L	P/L
															BS00046165_51	IWB8420	142.2	C	T	T	T	T	T	T	P/L	P/L	P/L	P/L
															Excalibur_c2819_1773	IWB24675	142.3	G	A	A	A	A	A	A	P/L	P/L	P/L	P/L
															RAC875_c17459_566	IWB54478	142.3	G	A	A	A	A	A	A	P/L	P/L	P/L	P/L
															RAC875_c4465_549	IWB58060	142.3	G	A	A	A	A	A	A	P/L	P/L	P/L	P/L
															RAC875_c103094_120	IWB52991	142.3	C	C	C	C	C	C	C	NP	NP	NP	NP
															wsnp_Ex_c2203_4129271	IWA2676	142.3	T	C	C	C	C	C	C	P/L	P/L	P/L	P/L
															Kukri_c834_259	IWB47959	142.3	T	C	C	C	C	C	C	P/L	P/L	P/L	P/L
															Excalibur_c2819_2310	IWB24676	142.3	A	G	G	G	G	G	G	P/L	P/L	P/L	P/L
															BobWhite_c47357_535	IWB3588	142.3	A	G	G	G	G	G	G	P/L	P/L	P/L	P/L
															RAC875_c4465_81	IWB58061	142.3	A	G	G	G	G	G	G	P/L	P/L	P/L	P/L
															Ex_c16948_754	IWB19972	142.8	G	G	G	G	G	G	G	NP	NP	NP	NP
															wsnp_Ex_rep_c102127_87360034	IWA5051	144.8	T	T	T	T	T	T	T	NP	NP	NP	NP
															BS00068310_51	IWB10282	146	G	G	A	A	A	A	A	P	P	P	P
															Tdurum_contig12879_320	IWB67765	146	T	G	G	G	G	G	G	P/L	P/L	P/L	P/L
															Excalibur_c80601_278	IWB28961	146.5	G	G	A	A	A	A	A	P	P	P	P
															Excalibur_c80601_308	IWB28962	146.5	G	G	A	A	A	A	A	P	P	P	P
															IAAV3100	IWB34664	146.5	G	A	G	G	G	G	G	G/P	G/P	G/P	G/P
															tplb0024l03_910	IWB74201	146.5	C	C	T	T	T	T	T	P	P	P	P
															BS00047070_51	IWB8449	146.8	G	G	G	G	G	G	G	NP	NP	NP	NP
															Excalibur_c80601_83	IWB28963	146.8	C	T	C	C	C	C	C	G/P	G/P	G/P	G/P
															BobWhite_c38001_528	IWB2943	146.8	G	A	G	G	G	G	G	G/P	G/P	G/P	G/P
															BobWhite_c32938_264	IWB2593	146.8	C	C	C	C	C	C	C	NP	NP	NP	NP
															wsnp_Ra_c4660_8405634	IWA7955	148	C	A	A	A	A	A	A	P/L	P/L	P/L	P/L
															wsnp_Ex_rep_c101581_86924089	IWA5024	148	A	C	C	C	C	C	C	P/L	P/L	P/L	P/L
															Excalibur_c2484_2113	IWB24230	148	T	T	T	T	T	T	T	NP	NP	NP	NP
															Tdurum_contig54784_485	IWB72385	148.6	G	G	G	G	G	G	G	NP	NP	NP	NP
															Excalibur_c5801_177	IWB27775	148.6	C	A	A	A	A	A	A	P/L	P/L	P/L	P/L
															wsnp_CAP7_c1592_791887	IWA1040	148.6	G	G	A	A	A	A	A	P	P	P	P
															Excalibur_c6735_214	IWB28470	148.6	C	C	C	C	C	C	C	NP	NP	NP	NP
															BS00063365_51	IWB9044	148.6	C	C	C	C	C	C	C	NP	NP	NP	NP
															BobWhite_c32938_177	IWB2592	148.6	C	C	C	C	C	C	C	NP	NP	NP	NP
															Excalibur_c13180_67	IWB22223	148.6	G	G	G	G	G	G	G	NP	NP	NP	NP
															TA002338-0901	IWB65537	148.6	G	G	G	G	G	G	G	NP	NP	NP	NP
															IAAV1401	IWB34377	148.6	T	T	T	T	T	T	T	NP	NP	NP	NP
															Tdurum_contig78534_314	IWB73441	148.6	C	T	T	T	T	T	T	P/L	P/L	P/L	P/L
															wsnp_Ra_c3955_7262354	IWA7909	149	G	G	G	G	G	G	G	NP	NP	NP	NP
															Tdurum_contig56876_365	IWB72535	150.3	T	C	C	C	C	C	C	P/L	P/L	P/L	P/L
															Tdurum_contig45468_674	IWB71610	150.3								NP	NP	NP	NP
															BS00022674_51	IWB7207	150.3	C	T	T	T	T	T	T	P/L	P/L	P/L	P/L
															RAC875_rep_c106542_272	IWB61604	151	G	A	A	A	A	A	A	P/L	P/L	P/L	P/L
															wsnp_Ex_c11827_18986376	IWA1539	151	C	C	A	A	A	A	A	P	P	P	P
															Tdurum_contig82393_484	IWB73566	151	C	C	A		A	A	A		P	P	P
															Kukri_rep_c68903_301	IWB49828	151	T	T	C	C	C	C	C	P	P	P	P
															Kukri_rep_c68903_708	IWB49829	151	T	T	C	C	C	C	C	P	P	P	P
															BS00004224_51	IWB5957	151	T	T	C	C	C	C	C	P	P	P	P
															Excalibur_c14201_111	IWB22381	151	T	T	C	C	C	C	C	P	P	P	P
															Tdurum_contig82393_581	IWB73567	151	T	T	G	G	G	G	G	P	P	P	P
															wsnp_Ex_c45468_51254978	IWA3938	151.3	A	A	A	A	A	A	A	NP	NP	NP	NP
															BS00065327_51	IWB9514	151.4	G	T	G	G	G	G	G	G/P	G/P	G/P	G/P
															RAC875_c29913_139	IWB56398	151.7	G	A	A	A	A	A	A	P/L	P/L	P/L	P/L
															Ra_c13298_783	IWB51053	151.7	C	A	A	A	A	A	A	P/L	P/L	P/L	P/L
															Excalibur_c95944_641	IWB29532	151.7	A							P/L	P/L	P/L	P/L
															RAC875_c50422_299	IWB58646	152.6	A	A	A	A	A	A	A	NP	NP	NP	NP
															Kukri_c57014_168	IWB46631	153	C	A	C	C	C	C	C	G/P	G/P	G/P	G/P
															BobWhite_c13525_262	IWB516	153	C	C	T	T	T	T	T	P	P	P	P
															Excalibur_c35074_257	IWB25546	153.3	C	C	C	C	C	C	C	NP	NP	NP	NP
															Kukri_c30659_91	IWB43878	153.3		G	G	G	G	G	G	P/L	P/L	P/L	P/L
															Tdurum_contig71365_233	IWB73196	153.4	G	G	G	G	G	G	G	NP	NP	NP	NP
															wsnp_RFL_Contig2914_2757372	IWA8406	153.4	A	G	G	G	G	G	G	P/L	P/L	P/L	P/L
															Tdurum_contig47_185	IWB71742	153.4	C	C	C	C	C	C	C	NP	NP	NP	NP
															IAAV3648	IWB34749	153.4	C	T	T	T	T	T	T	P/L	P/L	P/L	P/L
															GENE-1232_258	IWB32320	153.8	A	A	A	A	A	A	A	NP	NP	NP	NP
															IAAV3984	IWB34809	153.8	A	A	A	A	A	A	A	NP	NP	NP	NP
															BobWhite_rep_c65414_125	IWB5543	153.8	A	A	A	A	A	A	A	NP	NP	NP	NP
															RFL_Contig4499_204	IWB64697	153.8	A	A	A	A	A	A	A	NP	NP	NP	NP
															BS00035380_51	IWB8011	153.8	A	A	A	A	A	A	A	NP	NP	NP	NP
															BS00081109_51	IWB11166	153.8	C	C	C	C	C	C	C	NP	NP	NP	NP
															BS00094330_51	IWB11862	153.8	C	C	C	C	C	C	C	NP	NP	NP	NP
															Excalibur_c18165_395	IWB23084	153.8	C	T	C	C	C	C	C	G/P	G/P	G/P	G/P
															Excalibur_c35074_106	IWB25545	153.8	C	C	C	C	C	C	C	NP	NP	NP	NP
															BobWhite_c55700_273	IWB3905	153.8	C	C	C	C	C	C	C	NP	NP	NP	NP
															Ra_c27641_452	IWB51672	153.8	G	G	G	G	G	G	G	NP	NP	NP	NP
															Tdurum_contig28980_211	IWB69674	153.8	G	G	G	G	G	G	G	NP	NP	NP	NP
															BS00092031_51	IWB11742	153.8	T	T	T	T	T	T	T	NP	NP	NP	NP
															Kukri_c38497_174	IWB44804	153.8	T	T	T	T	T	T	T	NP	NP	NP	NP
															RFL_Contig4499_1145	IWB64695	153.8	T	T	T	T	T	T	T	NP	NP	NP	NP
															BobWhite_c10539_201	IWB74	154.1	A	G	A	A	A	A	A	G/P	G/P	G/P	G/P
															wsnp_Ex_rep_c67838_66536117	IWA5460	154.2	G	G	G	G	G	G	G	NP	NP	NP	NP
															IAAV1776	IWB34446	154.7	C	C	T	T	T	T	T	P	P	P	P
															wsnp_Ex_c25943_35203857	IWA3010	155.2	G	G	A	A	A	A	A	P	P	P	P
															wsnp_Ex_c4024_7278036	IWA3714	155.2	A	A	A	A	A	A	A	NP	NP	NP	NP
															wsnp_RFL_Contig3273_3319580	IWA8449	156.6	T	C	T	T	T	T	T	G/P	G/P	G/P	G/P
															Excalibur_c37753_655	IWB25868	156.6	T	C	T	T	T	T	T	G/P	G/P	G/P	G/P
															BobWhite_c9690_94	IWB4648	156.6	T	C	T	T	T	T	T	G/P	G/P	G/P	G/P
															wsnp_RFL_Contig3917_4326857	IWA8534	156.6	A	G	A	A	A	A	A	G/P	G/P	G/P	G/P
															Excalibur_c2157_173	IWB23660	156.6	A	G	A	A	A	A	A	G/P	G/P	G/P	G/P
															RAC875_c20979_234	IWB55102	156.6	C	T	C	C	C	C	C	G/P	G/P	G/P	G/P
															Tdurum_contig28795_273	IWB69629	156.6	C	C	C	C	C	C	C	NP	NP	NP	NP
															Tdurum_contig9214_279	IWB73784	158.3	G	G	G	G	G	G	G	NP	NP	NP	NP
															BS00009060_51	IWB6028	158.3	C	C	A	A	A	A	A	P	P	P	P
															Excalibur_c10637_515	IWB21693	158.3	C	C	T	T	T	T	T	P	P	P	P
															BS00100981_51	IWB12155	158.3	G	A	A	A	A	A	A	P/L	P/L	P/L	P/L
															RAC875_c16752_283	IWB54357	158.3	C	C	C	C	C	C	C	NP	NP	NP	NP
															wsnp_JD_c12346_12606967	IWA5809	158.3	C	T	C	C	C	C	C	G/P	G/P	G/P	G/P
															BobWhite_c7050_792	IWB4273	158.3	C	T	C	C	C	C	C	G/P	G/P	G/P	G/P
															RAC875_c66695_560	IWB60041	158.3	C	T	C	C	C	C	C	G/P	G/P	G/P	G/P
															IAAV6288	IWB35179	158.3	T	T	G	G	G	G	G	P	P	P	P
															Excalibur_c18966_1008	IWB23230	160.6	A	G	A	A	A	A	A	G/P	G/P	G/P	G/P
															BS00010988_51	IWB6323	160.6	C	A	C	C	C	C	C	G/P	G/P	G/P	G/P
															Excalibur_c18966_804	IWB23232	160.6	G	A	G	G	G	G	G	G/P	G/P	G/P	G/P
															BS00026432_51	IWB7626	161.5	A	A	A	A	A	A	A	NP	NP	NP	NP
															BS00076000_51	IWB10845	161.5	A	A	A	A	A	A	A	NP	NP	NP	NP
															wsnp_Ex_rep_c103064_88104690	IWA5081	161.5	A	G	A	A	A	A	A	G/P	G/P	G/P	G/P
															BS00030361_51	IWB7766	161.5	C	T	C	C	C	C	C	G/P	G/P	G/P	G/P
															BS00068181_51	IWB10251	161.5	G	A	G	G	G	G	G	G/P	G/P	G/P	G/P
															BS00063236_51	IWB9024	161.5	T	T	T	T	T	T	T	NP	NP	NP	NP
															Excalibur_c42146_338	IWB26301	161.5	C	T	T	T	T	T	T	P/L	P/L	P/L	P/L
															RAC875_rep_c114621_200	IWB62265	162.1	C	A	C	C	C	C	C	G/P	G/P	G/P	G/P
															BS00081189_51	IWB11174	162.1								NP	NP	NP	NP
															Tdurum_contig10108_246	IWB66266	165.7	A	C	C	C	C	C	C	P/L	P/L	P/L	P/L
															BobWhite_rep_c50285_700	IWB4865	165.7	A	C	C	C	C	C	C	P/L	P/L	P/L	P/L
															Tdurum_contig49532_368	IWB71975	165.7	C	T	T	T	T	T	T	P/L	P/L	P/L	P/L
															Tdurum_contig49532_368	IWB71975	165.7	C	T	T	T	T	T	T	P/L	P/L	P/L	P/L
															Excalibur_c9752_619	IWB29591	165.7	T	T	T	T	T	T	T	NP	NP	NP	NP
															RAC875_c65882_668	IWB59983	165.9	C	T	C	C	C		C	G/P	G/P		G/P
															BS00080318_51	IWB11123	166.3	G	G	G	G	G	G	G	NP	NP	NP	NP
															RAC875_c5673_1209	IWB59226	167.1	T	G	T	T	T	T	T	G/P	G/P	G/P	G/P
															CAP12_c1817_77	IWB13249	169.3	G	A	A	A	A	A	A	P/L	P/L	P/L	P/L
															Excalibur_c7051_1027	IWB28561	169.3	A	G	G	G	G	G	G	P/L	P/L	P/L	P/L
															Kukri_c27631_1329	IWB43464	169.3	C	T	T	T	T	T	T	P/L	P/L	P/L	P/L
															RFL_Contig3713_316	IWB64462	169.3	C	T	T	T	T	T	T	P/L	P/L	P/L	P/L
															BobWhite_c33464_133	IWB2628	169.5	G	A	A	A	A	A	A	P/L	P/L	P/L	P/L
															RAC875_c22463_494	IWB55346	169.5	G	A	A	A	A	A	A	P/L	P/L	P/L	P/L
															Excalibur_c30744_181	IWB25016	169.5	G	A	A	A	A	A	A	P/L	P/L	P/L	P/L
															CAP12_s9114_61	IWB13680	169.5	T	C	C	C	C	C	C	P/L	P/L	P/L	P/L
															BobWhite_c5191_362	IWB3749	169.5	T	C	C	C	C	C	C	P/L	P/L	P/L	P/L
															Kukri_c96357_134	IWB48440	169.5	T	C	C	C	C	C	C	P/L	P/L	P/L	P/L
															RAC875_c37540_583	IWB57295	169.5	T	C	C	C	C	C	C	P/L	P/L	P/L	P/L
															RAC875_c37540_565	IWB57294	169.5	A	G	G	G	G	G	G	P/L	P/L	P/L	P/L
															BS00046601_51	IWB8430	169.5	T	T	T	T	T	T	T	NP	NP	NP	NP
															IAAV1502	IWB34394	170.9	C	T	T	T	T	T	T	P/L	P/L	P/L	P/L
															Kukri_c55909_1109	IWB46560	171.7	C	C	C	C	C	C	C	NP	NP	NP	NP
															Excalibur_c5438_274	IWB27473	171.7	C	C	C	C	C	C	C	NP	NP	NP	NP
															Tdurum_contig12159_468	IWB67472	171.7								NP	NP	NP	NP
															RAC875_c1858_2693	IWB54701	171.7	G	G	G	G	G	G	G	NP	NP	NP	NP
															BobWhite_rep_c64068_241	IWB5439	172.3	A	G	A	A	A	A	A	G/P	G/P	G/P	G/P
															Kukri_c10869_1591	IWB40456	172.4	T	C	C	C	C	C	C	P/L	P/L	P/L	P/L
															Excalibur_c56550_71	IWB27661	172.4	A	G	G	G	G	G	G	P/L	P/L	P/L	P/L
															Excalibur_rep_c109577_698	IWB30421	173	G	G	G	G	G	G	G	NP	NP	NP	NP
															wsnp_Ex_c3695_6740339	IWA3596	173.4								NP	NP	NP	NP
															RFL_Contig2751_1562	IWB64039	173.7	G	G	G	G	G	G	G	NP	NP	NP	NP
															Excalibur_c26527_82	IWB24454	174.7	C	C	C	C	C	C	C	NP	NP	NP	NP
															Tdurum_contig9071_215	IWB73759	175	T	C	C	C	C	C	C	P/L	P/L	P/L	P/L
															Excalibur_c49875_479	IWB27094	175.2								NP	NP	NP	NP
															GENE-1056_55	IWB32211	175.6	A	G	G	G	G	G	G	P/L	P/L	P/L	P/L
															tplb0030f06_593	IWB74399	175.6	C	A	A	A	A	A	A	P/L	P/L	P/L	P/L
															Tdurum_contig10048_447	IWB66206	175.6	G	A	A	A	A	A	A	P/L	P/L	P/L	P/L
															Tdurum_contig52627_496	IWB72277	175.6	G	A	A	A	A	A	A	P/L	P/L	P/L	P/L
															BobWhite_c24069_257	IWB1796	175.6	C	C	C	C	C	C	C	NP	NP	NP	NP
															BobWhite_c7274_333	IWB4319	175.6	C	C	C	C	C	C	C	NP	NP	NP	NP
															BobWhite_c12911_788	IWB429	175.6	T	C	C	C	C	C	C	P/L	P/L	P/L	P/L
															Tdurum_contig10048_61	IWB66207	175.6	T	C	C	C	C	C	C	P/L	P/L	P/L	P/L
															BobWhite_c1824_1380	IWB1147	175.7								NP	NP	NP	NP
															BobWhite_c1824_1380	IWB1147	175.7								NP	NP	NP	NP
															Tdurum_contig62210_229	IWB72876	180.1	G	G	A	A	A	A	A	P	P	P	P
															Tdurum_contig62210_229	IWB72876	180.1	G	G	A	A	A	A	A	P	P	P	P
															CAP11_c1820_244	IWB12724	180.1	A	C	C	C	C	C	C	P/L	P/L	P/L	P/L
															TA002989-0535	IWB65625	180.1	A	G	G	G	G	G	G	P/L	P/L	P/L	P/L
															wsnp_Ex_rep_c103381_88353000	IWA5093	180.1	A	G	G	G	G	G	G	P/L	P/L	P/L	P/L
															BS00039187_51	IWB8157	180.1	A	G	G	G	G	G	G	P/L	P/L	P/L	P/L
															IACX8602	IWB36313	180.1	A	G	G	G	G	G	G	P/L	P/L	P/L	P/L
															BS00067878_51	IWB10173	180.9		G	G	G	G	G	G	P/L	P/L	P/L	P/L
															Kukri_c94792_127	IWB48388	181.1	G	G	G	G	G	G	G	NP	NP	NP	NP
															CAP7_c4827_53	IWB14135	181.6	T	C	C	C	C	C	C	P/L	P/L	P/L	P/L
															Jagger_c10188_98	IWB36409	181.6	T	C	C	C	C	C	C	P/L	P/L	P/L	P/L
															wsnp_Ex_c41300_48154348	IWA3773	181.6	C	C	C	C	C	C	C	NP	NP	NP	NP
															Kukri_c3501_1175	IWB44399	181.6	C	C	C	C	C	C	C	NP	NP	NP	NP
															RAC875_c31214_58	IWB56582	181.6	C	T	T	T	T	T	T	P/L	P/L	P/L	P/L
															GENE-0918_159	IWB32143	181.6	G	A	A	A	A	A	A	P/L	P/L	P/L	P/L
															Kukri_c17_1246	IWB41691	181.6	A	G	G	G	G	G	G	P/L	P/L	P/L	P/L
															Excalibur_c8919_345	IWB29266	181.6	G	G	G	G	G	G	G	NP	NP	NP	NP
															Excalibur_c8919_345	IWB29266	181.6	G	G	G	G	G	G	G	NP	NP	NP	NP
															wsnp_Ex_c298_580660	IWA3252	181.6	G	G	G	G	G	G	G	NP	NP	NP	NP
															BS00072840_51	IWB10624	181.6	A	G	G	G	G	G	G	P/L	P/L	P/L	P/L
															BS00100118_51	IWB12118	181.6		G	G	G	G	G	G	P/L	P/L	P/L	P/L
															Excalibur_c5193_64	IWB27274	181.6	A	G	G	G	G	G	G	P/L	P/L	P/L	P/L
															Excalibur_c12675_1147	IWB22131	181.6	T	T	T	T	T	T	T	NP	NP	NP	NP
															IAAV1798	IWB34450	181.6	C	T	T	T	T	T	T	P/L	P/L	P/L	P/L
															Excalibur_c33525_279	IWB25347	182.1	C	C	C	C	C	C	C	NP	NP	NP	NP
															IAAV5743	IWB35082	182.7	C	A	A	A	A	A	A	P/L	P/L	P/L	P/L
															Excalibur_c2311_1563	IWB23911	182.7	A	A	A	A	A	A	A	NP	NP	NP	NP
															Kukri_c49784_56	IWB46022	182.7	A	A	A	A	A	A	A	NP	NP	NP	NP
															RAC875_c18928_455	IWB54751	182.7	A	A	A	A	A	A	A	NP	NP	NP	NP
															wsnp_JD_c30_49073	IWA5989	182.7	G	G	G	G	G	G	G	NP	NP	NP	NP
															wsnp_JD_c30_49073	IWA5989	182.7	G	G	G	G	G	G	G	NP	NP	NP	NP
															Excalibur_rep_c105614_172	IWB30139	182.7	C	C	C	C	C	C	C	NP	NP	NP	NP
															Kukri_c900_1334	IWB48199	182.7	C	C	C	C	C	C	C	NP	NP	NP	NP
															wsnp_Ex_c12675_20144479	IWA1667	182.7	T	C	C	C	C	C	C	P/L	P/L	P/L	P/L
															RAC875_c19042_2102	IWB54766	182.7	C	C	C	C	C	C	C	NP	NP	NP	NP
															Kukri_c8494_77	IWB48017	182.7	C	C	C	C	C	C	C	NP	NP	NP	NP
															RAC875_c18928_529	IWB54752	182.7	C	C	C	C	C	C	C	NP	NP	NP	NP
															RAC875_c16993_196	IWB54389	182.7	A	G	G	G	G	G	G	P/L	P/L	P/L	P/L
															Excalibur_c25043_357	IWB24255	182.7	G	G	G	G	G	G	G	NP	NP	NP	NP
															Excalibur_c7366_1926	IWB28681	182.7	G	G	G	G	G	G	G	NP	NP	NP	NP
															Kukri_c49784_86	IWB46023	182.7	G	G	G	G	G	G	G	NP	NP	NP	NP
															IACX7717	IWB36228	182.7	G	G	G	G	G	G	G	NP	NP	NP	NP
															BS00004413_51	IWB5978	182.7	G	G	G	G	G	G	G	NP	NP	NP	NP
															wsnp_Ex_rep_c70525_69448648	IWA5694	182.7	T	T	T	T	T	T	T	NP	NP	NP	NP
															Kukri_c9898_1766	IWB48531	182.7	T	T	T	T	T	T	T	NP	NP	NP	NP
															RAC875_c50347_258	IWB58635	182.7	T	T	T	T	T	T	T	NP	NP	NP	NP
															Excalibur_c6937_1065	IWB28533	182.7	T	T	T	T	T	T	T	NP	NP	NP	NP
															Tdurum_contig20987_432	IWB68911	183.1								NP	NP	NP	NP
															Tdurum_contig20987_432	IWB68911	183.1								NP	NP	NP	NP
															BS00065302_51	IWB9505	183.1								NP	NP	NP	NP
															Excalibur_c94383_157	IWB29461	183.1	G	G	G	G	G	G	G	NP	NP	NP	NP
															BS00083998_51	IWB11333	183.6	G	A	A	A	A	A	A	P/L	P/L	P/L	P/L
															Ra_c105904_187	IWB50794	183.6	C	C	C	C	C	C	C	NP	NP	NP	NP
															RFL_Contig5495_563	IWB65020	183.6								NP	NP	NP	NP
															Ra_c105904_1191	IWB50793	183.6	G	G	G	G	G	G	G	NP	NP	NP	NP
															wsnp_Ex_c15646_23969140	IWA2046	185.3	A	A	A	A	A	A	A	NP	NP	NP	NP
															Excalibur_c48404_59	IWB26954	185.3	C	C	C	C	C	C	C	NP	NP	NP	NP
															BobWhite_c2822_228	IWB2181	185.8	C	C	C	C	C	C	C	NP	NP	NP	NP
															BS00026037_51	IWB7606	185.8	G	G	G	G	G	G	G	NP	NP	NP	NP
															tplb0042o21_419	IWB74748	185.8	C	T	T	T	T	T	T	P/L	P/L	P/L	P/L
															Excalibur_rep_c106698_235	IWB30221	187.6	A	G	G	G	G	G	G	P/L	P/L	P/L	P/L
															wsnp_Ex_c25043_34305764	IWA2946	187.9	A	G	G	G	G	G	G	P/L	P/L	P/L	P/L
															BobWhite_c12256_96	IWB330	188.1	T	G	T	T	T	T	T	G/P	G/P	G/P	G/P
															BobWhite_c12256_96	IWB330	188.1	T	G	T	T	T	T	T	G/P	G/P	G/P	G/P
															RAC875_c5082_1098	IWB58695	189	G	G	A	G	G	G	G	G/L	G/L	G/L	G/L
															BS00032490_51	IWB7893	189.7	T	T	T	T	T	T	T	NP	NP	NP	NP
